# Supplementary material for: Identification of fatty acid amide hydrolase as a metastasis suppressor in breast cancer
Source: Nat Commun. 2023 May 30;14:3130. doi: 10.1038/s41467-023-38750-9 (PMC10229544; doi:10.1038/s41467-023-38750-9)
Supplement: Supplementary file 5 — Supplementary Data 1 [file 41467_2023_38750_MOESM5_ESM.xlsx]

## Sheet: MMTV-neu FAAH ko vs. FAAH wt 
Gene	Log2 KO vs. WT	p
Abcb1a	0.807355	0.26222
Abcg2	0.389567	0.291286
Adam23	1.28688	0.079817
Akt1	-0.268817	0.266846
Apc	0.124328	0.37114
Ar	-0.0740006	0.954518
Atm	-0.0740006	0.451619
Bad	-0.514573	0.103519
Bcl2	-0.0892673	0.404946
Birc5	0	0.970931
Brca1	0.389567	0.111758
Brca2	0.9855	0.131366
Ccna1	0.321928	0.541776
Ccnd1	-0.0291463	0.946106
Ccnd2	0.847997	0.005441
Ccne1	0.226509	0.548428
Cdh1	-0.0588937	0.915619
Cdh13	0.748461	0.225049
Cdk2	0.0703893	0.715619
Cdkn1a	0.0143553	0.987273
Cdkn1c	0.0840643	0.569572
Cdkn2a	0.0143553	0.710765
Csf1	0.286881	0.258315
Cst6	-0.454032	0.04103
Ctnnb1	-0.234465	0.154473
Ctsd	-0.434403	0.250306
Egf	-0.888969	0.173899
Egfr	0.356144	0.231165
Erbb2	-0.286304	0.255676
Esr1	-0.736966	0.019766
Esr2	-1.05889	0.040456
Foxa1	2.6017	0.172795
Gata3	0.0426443	0.675821
Gli1	0.765535	0.4822
Grb7	0.0565835	0.778345
Gstp1	-0.556393	0.244424
Hic1	0.536053	0.016206
Id1	1.1375	0.115011
Igf1	0.214125	0.592619
Igf1r	0.367371	0.316439
Igfbp3	-0.234465	0.738661
Il6	1.52105	0.168504
Jun	-0.0740006	0.979766
Krt18	-0.304006	0.060588
Krt19	1.27501	0.010737
Krt5	2.30159	0.010444
Krt8	-0.304006	0.382282
Mapk1	-0.0144996	0.945142
Mapk3	-0.217591	0.138134
Mapk8	-0.0740006	0.500557
Mgmt	0.0565835	0.864246
Mki67	0.321928	0.298779
Mlh1	-0.104697	0.685925
Mmp2	0.464668	0.283511
Mmp9	-2.8365	0.34809
Muc1	-0.761213	0.18553
Myc	0.189034	0.627135
Nme1	-0.340075	0.140672
Notch1	0	0.920646
Nr3c1	0.0426443	0.730745
Pgr	1.03562	0.269315
Plau	0.275007	0.171479
Prdm2	0.201634	0.09138
Pten	0.226509	0.209324
Ptgs2	-0.473931	0.298477
Pycard	-0.454032	0.230741
Rarb	0.31034	0.347662
Rassf1	-0.0144996	0.865574
Rb1	-0.321928	0.120803
Serpine1	1.02857	0.017636
Sfn	-0.251539	0.529821
Sfrp1	0.632268	0.273059
Slc39a6	0.0976108	0.39866
Slit2	1.18903	0.246552
Snai2	1.22033	0.238305
Src	0.0840643	0.662244
Tff3	0.765535	0.284484
Tgfb1	-1.152	0.382451
Thbs1	0.411426	0.177168
Trp53	0.275007	0.223917
Trp73	1.7137	0.264961
Twist1	0.669027	0.26357
Vegfa	0.333424	0.541559
Xbp1	-0.577767	0.088007
