# Supplementary material for: Identification of fatty acid amide hydrolase as a metastasis suppressor in breast cancer
Source: Nat Commun. 2023 May 30;14:3130. doi: 10.1038/s41467-023-38750-9 (PMC10229544; doi:10.1038/s41467-023-38750-9)
Supplement: Supplementary file 6 — Supplementary Data 2 [file 41467_2023_38750_MOESM6_ESM.xlsx]

## Sheet: FAAH-regulated genes
Supplementary Data 2. Differentially Expressed Genes upon FAAH Loss, Related to Figure 5
Gene	Base Mean	Log2FoldChange	lfcSE	p-Value	adjusted p-Value	Biotype	Description	SCR	FAAH_KO	RESCUE
A1BG	374.254	0.140771	0.185279	0.445663	0.862095	protein_coding	alpha-1-B glycoprotein [Source:HGNC Symbol;Acc:HGNC:5]	349.8	399.03	373.93
A1BG-AS1	331.76	-0.084901	0.170026	0.618367	0.924402	antisense	A1BG antisense RNA 1 [Source:HGNC Symbol;Acc:HGNC:37133]	313.21	319.39	362.68
A1CF	6.08863	0.634193	0.950641	0.496483	1	protein_coding	APOBEC1 complementation factor [Source:HGNC Symbol;Acc:HGNC:24086]	3.65	7.55	7.07
A2M	3.88122	2.30319	1.70933	0.174116	1	protein_coding	alpha-2-macroglobulin [Source:HGNC Symbol;Acc:HGNC:7]	3.59	7.82	0.23
A2M-AS1	9.60743	1.0875	0.842273	0.185658	1	antisense	A2M antisense RNA 1 [Source:HGNC Symbol;Acc:HGNC:27057]	6.21	14.85	7.76
A2ML1	15.7	0.027277	0.570415	0.951443	0.98946	protein_coding	alpha-2-macroglobulin like 1 [Source:HGNC Symbol;Acc:HGNC:23336]	16.53	15.9	14.67
A2ML1-AS1	0	0	0	1	1	antisense	A2ML1 antisense RNA 1 [Source:HGNC Symbol;Acc:HGNC:41022]	0	0	0
A2ML1-AS2	0.120205	1.00619	4.31524	0.87893	1	antisense	A2ML1 antisense RNA 2 [Source:HGNC Symbol;Acc:HGNC:41523]	0	0.36	0
A2MP1	0	0	0	1	1	transcribed_unprocessed_pseudogene	alpha-2-macroglobulin pseudogene 1 [Source:HGNC Symbol;Acc:HGNC:8]	0	0	0
A3GALT2	1.41484	-2.27436	2.39816	0.345694	1	protein_coding	alpha 1,3-galactosyltransferase 2 [Source:HGNC Symbol;Acc:HGNC:30005]	2.85	0.35	1.04
A4GALT	365.511	0.23396	0.227808	0.300423	0.782741	protein_coding	alpha 1,4-galactosyltransferase (P blood group) [Source:HGNC Symbol;Acc:HGNC:18149]	350.51	404.96	341.06
A4GNT	2.70711	-0.138531	1.49118	0.925391	1	protein_coding	alpha-1,4-N-acetylglucosaminyltransferase [Source:HGNC Symbol;Acc:HGNC:17968]	4.04	2.54	1.55
AAAS	613.33	0.019928	0.143688	0.889571	0.981635	protein_coding	aladin WD repeat nucleoporin [Source:HGNC Symbol;Acc:HGNC:13666]	627.44	619.4	593.15
AACS	680.085	-0.177005	0.231453	0.447711	0.862845	protein_coding	acetoacetyl-CoA synthetase [Source:HGNC Symbol;Acc:HGNC:21298]	767.86	627.03	645.36
AACSP1	41.3888	0.975096	0.39934	0.01261	0.197716	transcribed_unprocessed_pseudogene	acetoacetyl-CoA synthetase pseudogene 1 [Source:HGNC Symbol;Acc:HGNC:18226]	25.81	61.57	36.78
AADAC	1.42848	1.68546	2.07809	0.404523	1	protein_coding	arylacetamide deacetylase [Source:HGNC Symbol;Acc:HGNC:17]	1.1	2.66	0.53
AADACL2	0	0	0	1	1	protein_coding	arylacetamide deacetylase like 2 [Source:HGNC Symbol;Acc:HGNC:24427]	0	0	0
AADACL2-AS1	0.70662	0.876819	3.08925	0.78386	1	antisense	AADACL2 antisense RNA 1 [Source:HGNC Symbol;Acc:HGNC:50301]	0.62	1.01	0.49
AADACL3	2.23443	1.03761	1.64688	0.518016	1	protein_coding	arylacetamide deacetylase like 3 [Source:HGNC Symbol;Acc:HGNC:32037]	2.32	3.35	1.03
AADACL4	0	0	0	1	1	protein_coding	arylacetamide deacetylase like 4 [Source:HGNC Symbol;Acc:HGNC:32038]	0	0	0
AADACP1	0.171498	-1.09649	4.32799	0.79737	1	transcribed_unprocessed_pseudogene	arylacetamide deacetylase pseudogene 1 [Source:HGNC Symbol;Acc:HGNC:50305]	0	0	0.51
AADAT	6.18269	0.370498	1.36275	0.752123	1	protein_coding	aminoadipate aminotransferase [Source:HGNC Symbol;Acc:HGNC:17929]	1.17	7.78	9.6
AAGAB	3855.88	-0.317338	0.136409	0.021586	0.264279	protein_coding	alpha and gamma adaptin binding protein [Source:HGNC Symbol;Acc:HGNC:25662]	3774.83	3312.66	4480.15
AAK1	1241.98	0.322737	0.141676	0.021366	0.262741	protein_coding	AP2 associated kinase 1 [Source:HGNC Symbol;Acc:HGNC:19679]	1251.25	1432.65	1042.03
AAMDC	452.849	-0.044191	0.155644	0.776332	0.964271	protein_coding	adipogenesis associated Mth938 domain containing [Source:HGNC Symbol;Acc:HGNC:30205]	483.44	443.54	431.56
AAMP	6039.13	0.164976	0.093716	0.076614	0.484097	protein_coding	angio associated migratory cell protein [Source:HGNC Symbol;Acc:HGNC:18]	5599.52	6508.14	6009.73
AANAT	21.1826	0.626718	0.551241	0.249582	0.741094	protein_coding	aralkylamine N-acetyltransferase [Source:HGNC Symbol;Acc:HGNC:19]	23.85	27.63	12.07
AAR2	851.47	-0.037806	0.169748	0.82389	0.971172	protein_coding	AAR2 splicing factor homolog [Source:HGNC Symbol;Acc:HGNC:15886]	765.92	836.74	951.75
AARD	340.918	0.530331	0.23324	0.020867	0.259554	protein_coding	alanine and arginine rich domain containing protein [Source:HGNC Symbol;Acc:HGNC:33842]	238.15	429.22	355.38
AARS	12652.5	0.084213	0.094916	0.373478	0.826636	protein_coding	alanyl-tRNA synthetase [Source:HGNC Symbol;Acc:HGNC:20]	12862.2	13149.5	11946
AARS2	4.44049	0.585046	1.32878	0.655078	1	protein_coding	alanyl-tRNA synthetase 2, mitochondrial [Source:HGNC Symbol;Acc:HGNC:21022]	5	5.72	2.6
AARSD1	618.429	-0.373433	0.172569	0.032645	0.329207	protein_coding	alanyl-tRNA synthetase domain containing 1 [Source:HGNC Symbol;Acc:HGNC:28417]	753.27	516.42	585.6
AARSP1	0	0	0	1	1	processed_pseudogene	alanyl-tRNA synthetase pseudogene 1 [Source:HGNC Symbol;Acc:HGNC:49894]	0	0	0
AASDH	289.463	0.200269	0.186991	0.281156	0.76712	protein_coding	aminoadipate-semialdehyde dehydrogenase [Source:HGNC Symbol;Acc:HGNC:23993]	292.99	316.25	259.15
AASDHPPT	309.893	0.341974	0.242356	0.154244	0.630807	protein_coding	aminoadipate-semialdehyde dehydrogenase-phosphopantetheinyl transferase [Source:HGNC Symbol;Acc:HGNC:14235]	268.27	360.31	301.1
AASS	28.7789	0.516839	0.632115	0.406745	0.845975	protein_coding	aminoadipate-semialdehyde synthase [Source:HGNC Symbol;Acc:HGNC:17366]	37.06	36.04	13.24
AATBC	59.5998	0.475763	0.420223	0.252174	0.742045	antisense	apoptosis associated transcript in bladder cancer [Source:HGNC Symbol;Acc:HGNC:51526]	69.16	72.89	36.74
AATF	3508.9	0.113744	0.121726	0.348131	0.815583	protein_coding	apoptosis antagonizing transcription factor [Source:HGNC Symbol;Acc:HGNC:19235]	3668.55	3695.11	3163.02
AATK	97.7344	-0.256919	0.475634	0.591596	0.918251	protein_coding	apoptosis associated tyrosine kinase [Source:HGNC Symbol;Acc:HGNC:21]	149.55	85.9	57.75
AB015752.1	0.384852	-1.86528	4.32221	0.567716	1	lincRNA	novel transcript	1.15	0	0
ABALON	560.517	-0.092698	0.204438	0.651225	0.935388	antisense	apoptotic BCL2L1-antisense long non-coding RNA [Source:HGNC Symbol;Acc:HGNC:49667]	481.62	537.02	662.92
ABAT	246.004	-0.35886	0.242184	0.143041	0.614713	protein_coding	4-aminobutyrate aminotransferase [Source:HGNC Symbol;Acc:HGNC:23]	222.65	207.12	308.24
ABBA01000935.2	0.466421	-0.429059	4.25139	0.910856	1	unprocessed_pseudogene	primase, DNA, polypeptide 2 (58kDa) (PRIM2) pseudogene	0	0.36	1.04
ABBA01006766.1	0	0	0	1	1	processed_pseudogene	Bartter syndrome, infantile, with sensorineural deafness (Barttin) (BSND) pseudogene	0	0	0
ABCA1	4.16682	0.53716	1.46279	0.710078	1	protein_coding	ATP binding cassette subfamily A member 1 [Source:HGNC Symbol;Acc:HGNC:29]	5.47	5.24	1.79
ABCA10	44.9446	-0.31559	0.466619	0.502338	0.888424	protein_coding	ATP binding cassette subfamily A member 10 [Source:HGNC Symbol;Acc:HGNC:30]	39.46	38.58	56.79
ABCA11P	342.721	-0.262291	0.190399	0.171669	0.657685	transcribed_processed_pseudogene	ATP binding cassette subfamily A member 11, pseudogene [Source:HGNC Symbol;Acc:HGNC:31]	342.29	302.48	383.39
ABCA12	193.492	0.220317	0.366738	0.545221	0.905624	protein_coding	ATP binding cassette subfamily A member 12 [Source:HGNC Symbol;Acc:HGNC:14637]	199.6	213.27	167.6
ABCA13	40.5105	-1.74859	1.00678	0.107562	0.558274	protein_coding	ATP binding cassette subfamily A member 13 [Source:HGNC Symbol;Acc:HGNC:14638]	5.9	15.81	99.81
ABCA17P	53.1607	0.272674	0.402101	0.495027	0.884983	transcribed_unitary_pseudogene	ATP binding cassette subfamily A member 17, pseudogene [Source:HGNC Symbol;Acc:HGNC:32972]	36.06	59.92	63.5
ABCA2	6964.94	-0.285752	0.093438	0.002489	0.071948	protein_coding	ATP binding cassette subfamily A member 2 [Source:HGNC Symbol;Acc:HGNC:32]	7294.08	6077.57	7523.17
ABCA3	1253.98	-0.360495	0.211428	0.092767	0.523353	protein_coding	ATP binding cassette subfamily A member 3 [Source:HGNC Symbol;Acc:HGNC:33]	1467.16	1054.2	1240.59
ABCA4	3.35997	-1.15768	1.4813	0.446304	1	protein_coding	ATP binding cassette subfamily A member 4 [Source:HGNC Symbol;Acc:HGNC:34]	5.62	1.84	2.62
ABCA5	674.991	0.055937	0.133903	0.675211	0.941645	protein_coding	ATP binding cassette subfamily A member 5 [Source:HGNC Symbol;Acc:HGNC:35]	653.25	692.31	679.41
ABCA6	20.8734	0.137054	0.506903	0.786585	0.96623	protein_coding	ATP binding cassette subfamily A member 6 [Source:HGNC Symbol;Acc:HGNC:36]	21.18	22.3	19.14
ABCA7	1467	0.201613	0.212415	0.339165	0.810784	protein_coding	ATP binding cassette subfamily A member 7 [Source:HGNC Symbol;Acc:HGNC:37]	1145.75	1606.64	1648.6
ABCA8	2.36743	0.596571	1.57028	0.700818	1	protein_coding	ATP binding cassette subfamily A member 8 [Source:HGNC Symbol;Acc:HGNC:38]	0.93	3.06	3.12
ABCA9	18.2838	0.176465	0.612305	0.770053	0.962711	protein_coding	ATP binding cassette subfamily A member 9 [Source:HGNC Symbol;Acc:HGNC:39]	19.23	20.02	15.6
ABCA9-AS1	0.516616	-2.3345	4.29179	0.509494	1	antisense	ABCA9 antisense RNA 1 [Source:HGNC Symbol;Acc:HGNC:39983]	0	0	1.55
ABCB1	0.120205	1.00619	4.31524	0.87893	1	protein_coding	ATP binding cassette subfamily B member 1 [Source:HGNC Symbol;Acc:HGNC:40]	0	0.36	0
ABCB10	17.8033	-1.32713	0.674287	0.056562	0.424379	protein_coding	ATP binding cassette subfamily B member 10 [Source:HGNC Symbol;Acc:HGNC:41]	19.29	8.9	25.23
ABCB10P1	0	0	0	1	1	processed_pseudogene	ABCB10 pseudogene 1 [Source:HGNC Symbol;Acc:HGNC:14114]	0	0	0
ABCB10P3	0	0	0	1	1	processed_pseudogene	ABCB10 pseudogene 3 [Source:HGNC Symbol;Acc:HGNC:31129]	0	0	0
ABCB10P4	0	0	0	1	1	processed_pseudogene	ABCB10 pseudogene 4 [Source:HGNC Symbol;Acc:HGNC:31130]	0	0	0
ABCB11	0	0	0	1	1	protein_coding	ATP binding cassette subfamily B member 11 [Source:HGNC Symbol;Acc:HGNC:42]	0	0	0
ABCB4	12.8847	-0.11306	0.709818	0.863042	1	protein_coding	ATP binding cassette subfamily B member 4 [Source:HGNC Symbol;Acc:HGNC:45]	11.89	12.12	14.65
ABCB5	3.00341	1.45619	1.50455	0.324725	1	protein_coding	ATP binding cassette subfamily B member 5 [Source:HGNC Symbol;Acc:HGNC:46]	3.07	4.63	1.31
ABCB6	314.572	-0.293734	0.183829	0.113052	0.571168	protein_coding	ATP binding cassette subfamily B member 6 (Langereis blood group) [Source:HGNC Symbol;Acc:HGNC:47]	298.82	273.84	371.06
ABCB7	409.561	0.211185	0.200352	0.288886	0.773705	protein_coding	ATP binding cassette subfamily B member 7 [Source:HGNC Symbol;Acc:HGNC:48]	404.16	450.84	373.69
ABCB8	1583.05	0.117466	0.100626	0.241239	0.732683	protein_coding	ATP binding cassette subfamily B member 8 [Source:HGNC Symbol;Acc:HGNC:49]	1516.48	1669.97	1562.68
ABCB9	724.608	0.036651	0.286272	0.897481	0.982599	protein_coding	ATP binding cassette subfamily B member 9 [Source:HGNC Symbol;Acc:HGNC:50]	923.23	736.36	514.23
ABCC1	1276.08	-0.017244	0.148133	0.907403	0.985394	protein_coding	ATP binding cassette subfamily C member 1 [Source:HGNC Symbol;Acc:HGNC:51]	1178.52	1267.02	1382.71
ABCC10	358.819	0.064575	0.269583	0.80939	0.968897	protein_coding	ATP binding cassette subfamily C member 10 [Source:HGNC Symbol;Acc:HGNC:52]	433.53	368.85	274.07
ABCC11	9530.89	0.201382	0.132154	0.124791	0.591642	protein_coding	ATP binding cassette subfamily C member 11 [Source:HGNC Symbol;Acc:HGNC:14639]	9936.94	10437.1	8218.62
ABCC12	643.727	-0.165324	0.222282	0.459665	0.868377	protein_coding	ATP binding cassette subfamily C member 12 [Source:HGNC Symbol;Acc:HGNC:14640]	802.39	595.05	533.74
ABCC13	374.695	-0.570605	0.194975	0.004067	0.097077	transcribed_unprocessed_pseudogene	ATP binding cassette subfamily C member 13 (pseudogene) [Source:HGNC Symbol;Acc:HGNC:16022]	382.36	282.76	458.97
ABCC2	1.64252	0.256142	2.48028	0.915579	1	protein_coding	ATP binding cassette subfamily C member 2 [Source:HGNC Symbol;Acc:HGNC:53]	0	1.83	3.1
ABCC3	424.216	0.354355	0.314629	0.254592	0.743191	protein_coding	ATP binding cassette subfamily C member 3 [Source:HGNC Symbol;Acc:HGNC:54]	462.63	495.77	314.25
ABCC4	16.5488	0.783084	1.05726	0.451143	0.864305	protein_coding	ATP binding cassette subfamily C member 4 [Source:HGNC Symbol;Acc:HGNC:55]	24.95	22.6	2.1
ABCC5	2706.57	-0.156383	0.113873	0.17205	0.657685	protein_coding	ATP binding cassette subfamily C member 5 [Source:HGNC Symbol;Acc:HGNC:56]	2878.37	2513.94	2727.38
ABCC5-AS1	2.56047	0.502846	1.55152	0.73988	1	antisense	ABCC5 antisense RNA 1 [Source:HGNC Symbol;Acc:HGNC:40055]	0.57	3.21	3.9
ABCC6	1345.12	-0.184774	0.129718	0.156986	0.634871	protein_coding	ATP binding cassette subfamily C member 6 [Source:HGNC Symbol;Acc:HGNC:57]	1490.71	1232.54	1312.11
ABCC6P1	582.433	-0.241464	0.134305	0.074111	0.47782	transcribed_unprocessed_pseudogene	ATP binding cassette subfamily C member 6 pseudogene 1 [Source:HGNC Symbol;Acc:HGNC:33352]	636.52	519.01	591.77
ABCC6P2	125.949	0.05034	0.239993	0.83345	0.972418	transcribed_unprocessed_pseudogene	ATP binding cassette subfamily C member 6 pseudogene 2 [Source:HGNC Symbol;Acc:HGNC:33353]	136.21	128.51	113.13
ABCC8	10.6923	0.713946	0.788863	0.360149	1	protein_coding	ATP binding cassette subfamily C member 8 [Source:HGNC Symbol;Acc:HGNC:59]	11.32	14.21	6.55
ABCC9	94.0398	0.338458	0.373926	0.36175	0.821726	protein_coding	ATP binding cassette subfamily C member 9 [Source:HGNC Symbol;Acc:HGNC:60]	96.8	110.12	75.19
ABCD1	54.7919	0.203338	0.400777	0.609479	0.921103	protein_coding	ATP binding cassette subfamily D member 1 [Source:HGNC Symbol;Acc:HGNC:61]	57.21	59.87	47.29
ABCD1P2	0.171498	-1.09649	4.32799	0.79737	1	unprocessed_pseudogene	ATP binding cassette subfamily D member 1 pseudogene 2 [Source:HGNC Symbol;Acc:HGNC:63]	0	0	0.51
ABCD1P3	0	0	0	1	1	unprocessed_pseudogene	ATP binding cassette subfamily D member 1 pseudogene 3 [Source:HGNC Symbol;Acc:HGNC:64]	0	0	0
ABCD1P4	0	0	0	1	1	unprocessed_pseudogene	ATP binding cassette subfamily D member 1 pseudogene 4 [Source:HGNC Symbol;Acc:HGNC:65]	0	0	0
ABCD1P5	0	0	0	1	1	unprocessed_pseudogene	ATP binding cassette subfamily D member 1 pseudogene 5 [Source:HGNC Symbol;Acc:HGNC:42662]	0	0	0
ABCD3	237.931	-0.342572	0.203282	0.095139	0.528496	protein_coding	ATP binding cassette subfamily D member 3 [Source:HGNC Symbol;Acc:HGNC:67]	230.4	202.07	281.32
ABCD4	1311.77	-0.129096	0.11972	0.283001	0.768239	protein_coding	ATP binding cassette subfamily D member 4 [Source:HGNC Symbol;Acc:HGNC:68]	1370.54	1235.21	1329.55
ABCE1	421.712	-0.15304	0.172537	0.377391	0.828552	protein_coding	ATP binding cassette subfamily E member 1 [Source:HGNC Symbol;Acc:HGNC:69]	439.19	392.88	433.07
ABCF1	7102.09	0.084012	0.082016	0.304231	0.783831	protein_coding	ATP binding cassette subfamily F member 1 [Source:HGNC Symbol;Acc:HGNC:70]	6967.12	7380.56	6958.6
ABCF2	386.161	0.484959	0.191034	0.010096	0.172018	protein_coding	ATP binding cassette subfamily F member 2 [Source:HGNC Symbol;Acc:HGNC:71]	312.55	475.94	369.99
ABCF2P1	0	0	0	1	1	processed_pseudogene	ATP binding cassette subfamily F member 2 pseudogene 1 [Source:HGNC Symbol;Acc:HGNC:48841]	0	0	0
ABCF2P2	0.201525	-1.09649	4.32799	0.739912	1	unprocessed_pseudogene	ATP binding cassette subfamily F member 2 pseudogene 2 [Source:HGNC Symbol;Acc:HGNC:48842]	0.6	0	0
ABCF3	7905.91	0.05426	0.117916	0.644751	0.932795	protein_coding	ATP binding cassette subfamily F member 3 [Source:HGNC Symbol;Acc:HGNC:72]	8298.4	8105.13	7314.2
ABCG1	431.751	-0.059157	0.171461	0.730548	0.956636	protein_coding	ATP binding cassette subfamily G member 1 [Source:HGNC Symbol;Acc:HGNC:73]	392.76	420.24	482.26
ABCG2	3.61239	1.7799	1.5484	0.237959	1	protein_coding	ATP binding cassette subfamily G member 2 (Junior blood group) [Source:HGNC Symbol;Acc:HGNC:74]	4.11	6.73	0
ABCG4	4.61743	0.325501	1.43907	0.794813	1	protein_coding	ATP binding cassette subfamily G member 4 [Source:HGNC Symbol;Acc:HGNC:13884]	4.72	5.61	3.52
ABCG5	2.23836	-1.8399	1.9146	0.351949	1	protein_coding	ATP binding cassette subfamily G member 5 [Source:HGNC Symbol;Acc:HGNC:13886]	5.39	0.82	0.5
ABCG8	20.3604	-0.159929	0.587803	0.785639	0.96623	protein_coding	ATP binding cassette subfamily G member 8 [Source:HGNC Symbol;Acc:HGNC:13887]	26.11	18.77	16.21
ABHD1	78.9073	0.13744	0.300358	0.645643	0.93314	protein_coding	abhydrolase domain containing 1 [Source:HGNC Symbol;Acc:HGNC:17553]	86.74	83.77	66.21
ABHD10	401.534	0.15855	0.206013	0.439226	0.859535	protein_coding	abhydrolase domain containing 10 [Source:HGNC Symbol;Acc:HGNC:25656]	389.98	431.16	383.46
ABHD11	2762.94	-0.127779	0.126168	0.313446	0.791013	protein_coding	abhydrolase domain containing 11 [Source:HGNC Symbol;Acc:HGNC:16407]	2627.65	2602.75	3058.42
ABHD11-AS1	18.4785	-0.181783	0.588698	0.754198	0.960155	transcribed_unitary_pseudogene	ABHD11 antisense RNA 1 (tail to tail) [Source:HGNC Symbol;Acc:HGNC:18289]	14.39	17.02	24.02
ABHD12	355.211	-0.208006	0.200253	0.302522	0.78371	protein_coding	abhydrolase domain containing 12 [Source:HGNC Symbol;Acc:HGNC:15868]	395.61	323.06	346.97
ABHD12B	8.41999	-0.819828	1.29073	0.539922	1	protein_coding	abhydrolase domain containing 12B [Source:HGNC Symbol;Acc:HGNC:19837]	4.73	5.7	14.83
ABHD14A	84.3175	0.251527	0.297083	0.394435	0.840498	protein_coding	abhydrolase domain containing 14A [Source:HGNC Symbol;Acc:HGNC:24538]	88.91	94.41	69.64
ABHD14A-ACY1	73.5791	0.08038	0.570163	0.883276	0.980097	protein_coding	ABHD14A-ACY1 readthrough [Source:HGNC Symbol;Acc:HGNC:38856]	47.97	75.68	97.09
ABHD14B	3476.65	0.393805	0.1187	0.000776	0.032427	protein_coding	abhydrolase domain containing 14B [Source:HGNC Symbol;Acc:HGNC:28235]	3365.86	4135.08	2929.02
ABHD15-AS1	0.910566	-3.1419	2.93809	0.256902	1	antisense	ABHD15 antisense RNA 1 [Source:HGNC Symbol;Acc:HGNC:49685]	1.14	0	1.59
ABHD16A	2026.95	0.003257	0.139793	0.981373	0.993001	protein_coding	abhydrolase domain containing 16A [Source:HGNC Symbol;Acc:HGNC:13921]	1855.24	2030.81	2194.81
ABHD16B	7.60618	5	1.40638	0	1	protein_coding	abhydrolase domain containing 16B [Source:HGNC Symbol;Acc:HGNC:16128]	0	22.82	0
ABHD17A	3769.34	0.02272	0.117416	0.846442	0.973421	protein_coding	abhydrolase domain containing 17A [Source:HGNC Symbol;Acc:HGNC:28756]	3489.58	3809.46	4008.99
ABHD17AP1	3.11921	1.08567	1.40252	0.429346	1	unprocessed_pseudogene	abhydrolase domain containing 17A pseudogene 1 [Source:HGNC Symbol;Acc:HGNC:28394]	3.56	4.77	1.02
ABHD17AP3	5.80679	0.385582	0.925831	0.674637	1	unprocessed_pseudogene	abhydrolase domain containing 17A pseudogene 3 [Source:HGNC Symbol;Acc:HGNC:34041]	6.45	6.83	4.13
ABHD17AP4	0.183374	-1.09649	4.32799	0.771122	1	processed_pseudogene	abhydrolase domain containing 17A pseudogene P4 [Source:HGNC Symbol;Acc:HGNC:34042]	0.55	0	0
ABHD17AP5	0	0	0	1	1	processed_pseudogene	abhydrolase domain containing 17A pseudogene 5 [Source:HGNC Symbol;Acc:HGNC:34043]	0	0	0
ABHD17AP6	0	0	0	1	1	unprocessed_pseudogene	abhydrolase domain containing 17A pseudogene 6 [Source:HGNC Symbol;Acc:HGNC:34044]	0	0	0
ABHD17AP7	0	0	0	1	1	unprocessed_pseudogene	abhydrolase domain containing 17A pseudogene 7 [Source:HGNC Symbol;Acc:HGNC:38508]	0	0	0
ABHD17AP8	0	0	0	1	1	unprocessed_pseudogene	abhydrolase domain containing 17A pseudogene 8 [Source:HGNC Symbol;Acc:HGNC:38509]	0	0	0
ABHD17AP9	0	0	0	1	1	unprocessed_pseudogene	abhydrolase domain containing 17A pseudogene 9 [Source:HGNC Symbol;Acc:HGNC:38510]	0	0	0
ABHD17B	566.763	-0.508445	0.663971	0.453458	0.865752	protein_coding	abhydrolase domain containing 17B [Source:HGNC Symbol;Acc:HGNC:24278]	309.69	442.26	948.34
ABHD17C	46.1819	-0.79952	0.383621	0.038998	0.358019	protein_coding	abhydrolase domain containing 17C [Source:HGNC Symbol;Acc:HGNC:26925]	56.03	30.88	51.64
ABHD18	514.858	0.207119	0.179539	0.245637	0.737609	protein_coding	abhydrolase domain containing 18 [Source:HGNC Symbol;Acc:HGNC:26111]	490.72	564.7	489.16
ABHD2	123.131	-0.125262	0.267142	0.639806	0.931203	protein_coding	abhydrolase domain containing 2 [Source:HGNC Symbol;Acc:HGNC:18717]	133.28	115.73	120.38
ABHD3	70.9386	-0.529954	0.339788	0.122877	0.589134	protein_coding	abhydrolase domain containing 3 [Source:HGNC Symbol;Acc:HGNC:18718]	83.68	54.41	74.72
ABHD4	776.801	-0.123803	0.224453	0.582804	0.915762	protein_coding	abhydrolase domain containing 4 [Source:HGNC Symbol;Acc:HGNC:20154]	732.52	732.13	865.74
ABHD5	1947.23	0.076687	0.124285	0.536078	0.903067	protein_coding	abhydrolase domain containing 5 [Source:HGNC Symbol;Acc:HGNC:21396]	1779.58	2017.08	2045.04
ABHD6	220.828	0.345265	0.242825	0.151351	0.626106	protein_coding	abhydrolase domain containing 6 [Source:HGNC Symbol;Acc:HGNC:21398]	230.31	256.84	175.33
ABHD8	2.17842	2.37297	2.18806	0.264383	1	protein_coding	abhydrolase domain containing 8 [Source:HGNC Symbol;Acc:HGNC:23759]	1.86	4.67	0
ABI1	2024.25	0.107073	0.098919	0.277307	0.764539	protein_coding	abl interactor 1 [Source:HGNC Symbol;Acc:HGNC:11320]	1930.13	2125.44	2017.16
ABI1P1	0	0	0	1	1	unprocessed_pseudogene	abl interactor 1 pseudogene 1 [Source:HGNC Symbol;Acc:HGNC:20035]	0	0	0
ABI2	2180.53	-0.101801	0.136729	0.458233	0.868233	protein_coding	abl interactor 2 [Source:HGNC Symbol;Acc:HGNC:24011]	2328.4	2079.24	2133.96
ABI3	0.611903	-0.777914	3.3306	0.773608	1	protein_coding	ABI family member 3 [Source:HGNC Symbol;Acc:HGNC:29859]	0.42	0.34	1.08
ABI3BP	33.7838	-0.132594	0.399063	0.739466	0.958464	protein_coding	ABI family member 3 binding protein [Source:HGNC Symbol;Acc:HGNC:17265]	34.54	31.73	35.09
ABL1	1409.56	-0.034508	0.214352	0.872266	0.979003	protein_coding	ABL proto-oncogene 1, non-receptor tyrosine kinase [Source:HGNC Symbol;Acc:HGNC:76]	1163.5	1387.25	1677.91
ABL2	265.395	-0.153271	0.227829	0.503007	0.888545	protein_coding	ABL proto-oncogene 2, non-receptor tyrosine kinase [Source:HGNC Symbol;Acc:HGNC:77]	257.45	246.85	291.88
ABLIM1	3410.4	0.040339	0.148004	0.784879	0.96623	protein_coding	actin binding LIM protein 1 [Source:HGNC Symbol;Acc:HGNC:78]	2988.53	3474.34	3768.33
ABLIM2	16.8851	-0.135728	1.34361	0.810014	0.969022	protein_coding	actin binding LIM protein family member 2 [Source:HGNC Symbol;Acc:HGNC:19195]	34.11	14.64	1.91
ABLIM3	394.774	0.621831	0.3633	0.080823	0.493765	protein_coding	actin binding LIM protein family member 3 [Source:HGNC Symbol;Acc:HGNC:29132]	201.57	515.49	467.27
ABO	63.9355	-0.856341	0.305003	0.005586	0.120517	protein_coding	ABO, alpha 1-3-N-acetylgalactosaminyltransferase and alpha 1-3-galactosyltransferase [Source:HGNC Symbol;Acc:HGNC:79]	74.52	41.31	75.98
ABR	2386.96	-0.205944	0.129719	0.115169	0.576157	protein_coding	ABR, RhoGEF and GTPase activating protein [Source:HGNC Symbol;Acc:HGNC:81]	2502.79	2165.67	2492.41
ABRACL	3.1836	0.632257	1.22932	0.602549	1	protein_coding	ABRA C-terminal like [Source:HGNC Symbol;Acc:HGNC:21230]	2.91	4.17	2.47
ABRAXAS1	202.839	0.144706	0.219769	0.508511	0.890403	protein_coding	abraxas 1, BRCA1 A complex subunit [Source:HGNC Symbol;Acc:HGNC:25829]	173.13	216.63	218.76
ABT1P1	0	0	0	1	1	processed_pseudogene	activator of basal transcription 1 pseudogene 1 [Source:HGNC Symbol;Acc:HGNC:39557]	0	0	0
ABTB1	58.5343	0.690334	0.679674	0.300938	0.783199	protein_coding	ankyrin repeat and BTB domain containing 1 [Source:HGNC Symbol;Acc:HGNC:18275]	79.42	78.01	18.17
ABTB2	1.04026	0.815881	3.28192	0.800622	1	protein_coding	ankyrin repeat and BTB domain containing 2 [Source:HGNC Symbol;Acc:HGNC:23842]	1.65	1.47	0
AC000032.1	0	0	0	1	1	antisense	novel transcript, antisense to GSTM1	0	0	0
AC000035.1	0	0	0	1	1	antisense	novel transcript, antisense to NEFH	0	0	0
AC000036.1	1.85021	-0.317721	1.81001	0.860859	1	antisense	novel transcript	2.43	1.56	1.56
AC000041.1	1.02087	-1.48391	3.46422	0.690478	1	unprocessed_pseudogene	adaptor-related protein complex 1, beta 1 subunit (AP1B1) pseudogene	0	0.49	2.57
AC000058.1	1.15539	0.337713	2.27606	0.88157	1	lincRNA	novel transcript	1.12	1.36	0.99
AC000061.1	0	0	0	1	1	antisense	novel transcript, antisense to CFTR	0	0	0
AC000067.1	0	0	0	1	1	lincRNA	novel transcript	0	0	0
AC000068.1	72.3415	-0.24494	0.321084	0.448155	0.862846	antisense	novel transcript, antisense to C22orf39	63.92	64.5	88.6
AC000068.2	5.42281	-0.716262	0.952396	0.456063	1	antisense	novel transcript, antisense to UFD1L	6.47	3.81	5.99
AC000068.3	12.6372	-0.229082	0.71183	0.747808	1	antisense	novel transcript, antisense to UFD1L	14.11	11.24	12.56
AC000077.1	0	0	0	1	1	processed_pseudogene	chromosome 3 open reading frame 38 (C3orf38) pseudogene	0	0	0
AC000078.1	25.1359	-0.477508	0.514653	0.358411	0.820711	processed_pseudogene	ribosomal protein L8 (RPL8) pseudogene	22.73	19.97	32.7
AC000081.1	0	0	0	1	1	processed_pseudogene	ribosomal protein L34 (RPL34) pseudogene	0	0	0
AC000089.1	0.506389	-0.49932	3.48917	0.862844	1	processed_pseudogene	ribosomal protein L7a (RPL7A) pseudogene	1.16	0.35	0
AC000093.1	232.032	0.409972	0.259365	0.109923	0.564032	protein_coding	novel transcript	250.18	277.84	168.07
AC000095.1	3.89159	-2.2642	1.86835	0.25071	1	processed_pseudogene	POM121 transmembrane nucleoporin (POM121) pseudogene	4.8	1.05	5.83
AC000095.2	0	0	0	1	1	transcribed_unprocessed_pseudogene	sperm antigen with calponin homology and coiled-coil domains 1-like (SPECC1L) pseudogene	0	0	0
AC000099.1	3.13639	-0.227348	1.29319	0.86063	1	antisense	novel transcript	4.54	2.78	2.09
AC000111.1	0	0	0	1	1	processed_pseudogene	dynein, cytoplasmic, light polypeptide 1 (DNCL1) pseudogene	0	0	0
AC000111.2	0	0	0	1	1	processed_pseudogene	ribosomal protein L32 (RPL32) pseudogene	0	0	0
AC000120.1	35.9878	0.636015	0.424768	0.129271	0.598203	sense_overlapping	novel transcript	32.34	47.27	28.35
AC000120.2	0	0	0	1	1	protein_coding	novel protein	0	0	0
AC000123.1	8.04968	1.5077	0.930063	0.096536	1	antisense	novel transcript	4.92	14.13	5.11
AC000124.1	0	0	0	1	1	lincRNA	novel transcript	0	0	0
AC000362.1	0	0	0	1	1	processed_pseudogene	ATP synthase, H+ transporting, mitochondrial F0 complex, subunit c (subunit 9), isoform 2 (ATP5G2) pseudogene	0	0	0
AC000367.1	33.9757	-0.247439	0.409784	0.547731	0.905782	processed_pseudogene	tigger transposable element derived 1 (TIGD1) pseudogene	31.68	30.23	40.02
AC000372.1	0	0	0	1	1	antisense	novel transcript	0	0	0
AC000374.1	0	0	0	1	1	processed_pseudogene	poly(A) binding protein, cytoplasmic 1 (PABPC1) pseudogene	0	0	0
AC000403.1	10.4596	-0.457231	0.711839	0.523677	1	lincRNA	novel transcript	13.17	8.38	9.83
AC001226.1	3.03278	1.21855	1.36347	0.358799	1	lincRNA	novel transcript	1.67	4.91	2.52
AC001226.2	20.5811	0.038821	0.532984	0.937958	0.989149	protein_coding	novel protein	20.4	20.83	20.52
AC001228.1	0	0	0	1	1	misc_RNA		0	0	0
AC002044.1	0.240411	1.86879	4.22561	0.526122	1	sense_intronic	novel transcript	0	0.72	0
AC002056.1	0.201525	-1.09649	4.32799	0.739912	1	processed_pseudogene	small nuclear ribonucleoprotein polypeptide A' (SNRPA1) pseudogene	0.6	0	0
AC002056.2	0	0	0	1	1	antisense	novel transcript	0	0	0
AC002059.1	39.4538	0.027091	0.369761	0.941268	0.989429	sense_intronic	novel transcript, novel transcript, sense intronic to RASL10A	36.43	40.1	41.83
AC002059.2	71.5556	0.580868	0.278385	0.034765	0.339673	miRNA		62.98	91.75	59.94
AC002064.1	0.692578	0.547092	3.12672	0.876398	1	lincRNA	novel transcript	1.24	0.84	0
AC002064.2	2.45413	0.231381	1.94431	0.904544	1	antisense	novel transcript	2.9	2.74	1.72
AC002066.1	0.421588	1.06747	4.229	0.766406	1	antisense	novel transcript	0.58	0.69	0
AC002069.1	0	0	0	1	1	processed_pseudogene	CSRP2 binding protein (CSRP2BP) pseudogene	0	0	0
AC002069.2	0	0	0	1	1	processed_pseudogene	polymerase (RNA) III (DNA directed) polypeptide F, 39 kDa, pseudogene	0	0	0
AC002070.1	1.04937	0.875284	2.75418	0.747559	1	lincRNA	novel transcript	1.15	1.52	0.48
AC002074.1	0.464539	-0.427244	3.5672	0.894782	1	antisense	COL1A2 antisense RNA 1	0	0.36	1.04
AC002075.1	0.719234	-2.80439	3.69214	0.394844	1	processed_pseudogene	translin (TSN) pseudogene	1.64	0	0.52
AC002075.2	0.171498	-1.09649	4.32799	0.79737	1	processed_pseudogene	ribosomal protein S27 (RPS27) pseudogene	0	0	0.51
AC002076.1	12.0039	-0.145222	0.701874	0.836406	1	antisense	novel transcript	10.88	11.26	13.87
AC002076.2	0.201525	-1.09649	4.32799	0.739912	1	unprocessed_pseudogene	guanine nucleotide binding protein (G protein), gamma transducing activity polypeptide 1 (GNGT1) pseudogene	0.6	0	0
AC002091.1	5.8068	0.306835	1.00564	0.756682	1	lincRNA	novel transcript	5.23	6.59	5.6
AC002091.2	6.8338	0.875728	0.889625	0.315607	1	lincRNA	novel transcript	4.57	9.83	6.1
AC002094.1	25.5577	-0.41801	0.658917	0.531636	0.900941	processed_transcript	novel transcript readthrough between TMEM199 and SARM1	39.22	20.98	16.48
AC002094.2	0	0	0	1	1	antisense	novel transcript, antisense to TMEM199	0	0	0
AC002094.3	0	0	0	1	1	protein_coding	novel protein, readthrough between VTN and SEBOX	0	0	0
AC002094.4	0.849388	-1.51495	3.61171	0.667814	1	sense_intronic	novel transcript, sense intronic to transcript readthrough between TMEM199 and SARM1	0	0.34	2.21
AC002101.1	0	0	0	1	1	antisense	novel transcript, antisense to DBH	0	0	0
AC002115.1	0	0	0	1	1	lincRNA	novel transcript	0	0	0
AC002116.1	54.1869	0.646635	0.349582	0.060311	0.436934	processed_transcript	novel transcript	39.34	71.39	51.83
AC002116.2	47.18	-0.283745	0.400915	0.481888	0.879084	antisense	uncharacterized LOC101927572 [Source:NCBI gene;Acc:101927572]	48.79	41.15	51.6
AC002127.1	0	0	0	1	1	processed_pseudogene	cytochrome c oxidase subunit VIa polypeptide 1 (COX6A1) pseudogene	0	0	0
AC002127.2	3.63599	-0.745399	1.19186	0.536069	1	lincRNA	novel transcript	5.24	2.51	3.16
AC002128.1	14.3972	-0.580788	0.615785	0.350738	1	sense_intronic	novel transcript	16.7	10.89	15.6
AC002128.2	16.5313	-0.149979	0.628764	0.81168	0.969857	antisense	novel transcript	19.32	15.28	14.99
AC002306.1	4.79824	0.281653	1.12098	0.799817	1	antisense	novel transcript, antisense to PBX4	6.95	5.36	2.08
AC002310.1	44.8953	0.36497	0.362677	0.310797	0.788471	antisense	novel transcript, antisense to ZNF747	35.89	52.82	45.97
AC002310.2	12.2994	0.312668	0.878256	0.720306	1	antisense	novel transcript	11.28	14.24	11.37
AC002310.3	0.201525	-1.09649	4.32799	0.739912	1	unprocessed_pseudogene	ribosomal protein L7 (RPL7) pseudogene	0.6	0	0
AC002310.4	0	0	0	1	1	protein_coding	novel protein	0	0	0
AC002310.5	10.3512	-0.408844	3.59526	0.910894	1	protein_coding	novel transcript	7.91	8.48	14.66
AC002347.1	1.23103	1.18511	2.22828	0.586368	1	lincRNA	novel transcript	1.76	1.93	0
AC002347.2	2.22938	0.560167	1.6046	0.723861	1	antisense	novel transcript, antisense to SCO1	1.23	2.84	2.62
AC002351.1	3.28445	0.41648	1.78933	0.814256	1	lincRNA	novel transcript	1.25	3.97	4.64
AC002366.1	0	0	0	1	1	processed_pseudogene	glutamic-oxaloacetic transaminase 2, mitochondrial (aspartate aminotransferase 2) (GOT2) pseudogene	0	0	0
AC002367.1	0	0	0	1	1	processed_pseudogene	H3 histone, family 3B (H3.3B) (H3F3B) pseudogene	0	0	0
AC002368.1	0	0	0	1	1	antisense	novel transcript	0	0	0
AC002375.1	4.24529	-0.170014	1.11451	0.877905	1	lincRNA	novel transcript	4.79	3.93	4.01
AC002378.1	0.466958	1.35841	3.42804	0.650073	1	antisense	novel transcript	0.55	0.85	0
AC002381.1	0	0	0	1	1	processed_pseudogene	ribosomal protein L37a (RPL37A) pseudogene	0	0	0
AC002383.1	0	0	0	1	1	lincRNA	novel transcript	0	0	0
AC002386.1	0	0	0	1	1	lincRNA	novel transcript	0	0	0
AC002398.1	25.6814	0.293297	0.508375	0.561918	0.90973	antisense	novel transcript	28.68	29.27	19.09
AC002398.2	0	0	0	1	1	antisense	novel transcript	0	0	0
AC002400.1	2.11983	0.170553	2.02113	0.931343	1	processed_pseudogene	cyclin Y-like 1 (CCNYL1) pseudogene	3.01	2.29	1.05
AC002401.1	0.183374	-1.09649	4.32799	0.771122	1	antisense	novel transcript, antisense to PPP1R9B	0.55	0	0
AC002401.2	0.702317	-2.77724	3.11903	0.323199	1	antisense	novel transcript, antisense to PDK2	0.54	0	1.56
AC002401.3	1.1877	0.227614	2.04214	0.910785	1	antisense	novel transcript, antisense to PDK2	1.18	1.32	1.06
AC002401.4	0.120205	1.00619	4.31524	0.87893	1	lincRNA	novel transcript	0	0.36	0
AC002407.1	0.120205	1.00619	4.31524	0.87893	1	processed_transcript	novel transcript	0	0.36	0
AC002428.1	0	0	0	1	1	lincRNA	novel transcript	0	0	0
AC002428.2	0	0	0	1	1	lincRNA	novel transcript	0	0	0
AC002429.1	0	0	0	1	1	processed_pseudogene	histidine triad nucleotide binding protein 1 (HINT1) pseudogene	0	0	0
AC002429.2	11.0442	0.721169	0.767058	0.338671	1	antisense	novel transcript, antisense to PPP1R9A	5.48	15.07	12.58
AC002451.1	0.283894	2.08265	4.20606	0.486787	1	processed_transcript	novel transcript	0	0.85	0
AC002454.1	0.163379	1.23035	4.29924	0.711541	1	antisense	novel transcript	0	0.49	0
AC002456.1	3.6188	0.397079	1.24779	0.746905	1	antisense	novel transcript	4.6	4.25	2
AC002456.2	0	0	0	1	1	unprocessed_pseudogene	novel pseudogene	0	0	0
AC002460.1	0	0	0	1	1	processed_transcript	novel transcript	0	0	0
AC002463.1	0.120205	1.00619	4.31524	0.87893	1	lincRNA	novel transcript	0	0.36	0
AC002464.1	0.561546	1.72187	3.84956	0.624221	1	antisense	novel transcript, antisense to SLC22A16	0.61	1.08	0
AC002465.1	0	0	0	1	1	antisense	novel transcript	0	0	0
AC002467.1	18.2508	-0.25772	0.705631	0.716088	0.952207	antisense	novel transcript, antisense to CBLL1	16.57	15.96	22.22
AC002470.1	7.18129	0.677325	0.908713	0.448513	1	lincRNA	novel transcript	5.94	9.52	6.08
AC002470.2	14.065	0.495595	0.629032	0.425729	1	processed_transcript	novel transcript	9.75	17.52	14.93
AC002472.1	4.35272	-0.408055	1.13091	0.718684	1	antisense	novel transcript	2.95	3.54	6.57
AC002472.2	7.87197	1.35776	0.870047	0.108868	1	transcribed_unprocessed_pseudogene	pseudogene similar to part of tubulin, alpha 3c (TUBA3C)	5.67	13.26	4.68
AC002472.3	0.172205	-1.09649	4.32799	0.795632	1	transcribed_unprocessed_pseudogene	leucine rich repeat containing 74B (LRRC74B) pseudogene	0	0	0.52
AC002472.4	0	0	0	1	1	unprocessed_pseudogene	mitotic spindle organizing protein 2A (MZT2A) pseudogene	0	0	0
AC002480.1	1.03706	-1.53614	2.93685	0.625239	1	antisense	novel transcript, antisense to STEAP1B	0.55	0.49	2.07
AC002480.2	0	0	0	1	1	antisense	novel transcript, antisense to STEAP1B	0	0	0
AC002486.1	0	0	0	1	1	processed_pseudogene	pseudogene similar to part of pituitary tumor-transforming 1 PTTG1	0	0	0
AC002486.2	0	0	0	1	1	processed_pseudogene	v-ral simian leukemia viral oncogene homolog A (ras related) (RALA) pseudogene	0	0	0
AC002487.1	0	0	0	1	1	processed_pseudogene	sorbitol dehydrogenase, pseudogene	0	0	0
AC002504.1	0.183374	-1.09649	4.32799	0.771122	1	processed_pseudogene	platelet-activating factor acetylhydrolase, isoform Ib, beta subunit 30kDa pseudogene	0.55	0	0
AC002511.1	0.326757	2.27099	4.19082	0.453762	1	lincRNA	novel transcript	0	0.98	0
AC002511.2	3.40075	-0.261146	1.27029	0.837633	1	lincRNA	novel transcript	5.06	3.02	2.12
AC002511.3	0	0	0	1	1	transcribed_unprocessed_pseudogene	free fatty acid receptor 2 (FFAR2) pseudogene	0	0	0
AC002519.1	14.81	0.193325	0.608893	0.749683	1	sense_intronic	novel transcript	16.37	16.15	11.91
AC002519.2	0	0	0	1	1	transcribed_processed_pseudogene	zinc finger protein 267 (ZNF267) pseudogene	0	0	0
AC002524.1	0	0	0	1	1	processed_pseudogene	ubiquitin-conjugating enzyme E2E 3 (UBC4\/5 homolog, yeast) (UBE2E3) pseudogene	0	0	0
AC002542.1	0	0	0	1	1	processed_pseudogene	SMT3 suppressor of mif two 3 homolog 2 (S. cerevisiae) (SUMO2) pseudogene	0	0	0
AC002543.1	0.527998	-2.36276	4.03824	0.482192	1	processed_pseudogene	novel pseudogene	0.55	0	1.03
AC002545.1	0	0	0	1	1	processed_pseudogene	IMP1 inner mitochondrial membrane peptidase-like (S. cerevisiae) (IMMP1L) pseudogene	0	0	0
AC002546.1	0.240411	1.86879	4.22561	0.526122	1	lincRNA	novel transcript	0	0.72	0
AC002550.1	1.58224	1.69711	2.92703	0.551228	1	antisense	novel transcript, antisense to C16orf88	1.83	2.92	0
AC002550.2	6.4663	-0.836606	0.990806	0.403635	1	antisense	novel transcript, antisense to C16orf62	6.09	4.17	9.14
AC002551.1	7.68752	-1.01778	0.833118	0.226543	1	sense_intronic	novel transcript	10.46	4.53	8.07
AC002553.1	14.9944	-0.301363	0.646809	0.643691	1	antisense	novel transcript, antisense to NCOR1	18.23	13.12	13.64
AC002553.2	6.87386	-0.01726	1.06786	0.984848	1	antisense	novel transcript, antisense to TTC19	7.15	6.74	6.72
AC002558.1	2.23898	0.012825	1.509	0.980322	1	processed_pseudogene	ribosomal protein S2 (RPS2) pseudogene	2.88	2.29	1.54
AC002558.2	6.44873	0.533354	1.19134	0.651189	1	antisense	novel transcript, antisense to CDC27	8.75	8.13	2.47
AC002558.3	3.43108	-0.597454	1.21489	0.625888	1	sense_intronic	novel transcript, sense intronic to CDC27	5.15	2.56	2.58
AC002563.1	14.0256	-0.10643	0.647068	0.869392	1	antisense	novel transcript, antisense to CIT	15.26	13.32	13.5
AC002984.1	0	0	0	1	1	processed_pseudogene	ectonucleoside triphosphate diphosphohydrolase 5 (ENTPD5) pseudogene	0	0	0
AC002985.1	16.3246	0.174204	0.578991	0.762183	0.960999	protein_coding	novel transcript	14.91	17.6	16.46
AC002996.1	84.7886	0.062088	0.388232	0.872668	0.979003	protein_coding	novel protein	74.38	87.29	92.69
AC003001.1	0	0	0	1	1	lincRNA	novel transcript	0	0	0
AC003001.2	0.346329	-1.80008	4.32558	0.585363	1	processed_pseudogene	galactosidase, beta 1-like (GLB1L) pseudogene	0	0	1.04
AC003002.1	0	0	0	1	1	protein_coding	novel protein	0	0	0
AC003002.2	6.40091	-1.21572	1.14544	0.298494	1	protein_coding	novel protein	9.31	3.28	6.61
AC003002.3	5.21727	-1.71674	1.13567	0.139186	1	protein_coding	novel transcript	4.09	2.11	9.45
AC003005.1	0.601026	3.17783	4.13975	0.317343	1	protein_coding	novel transcript	0	1.8	0
AC003005.2	3.14769	0.17091	1.26326	0.891535	1	lincRNA	novel transcript	4.25	3.33	1.86
AC003006.1	2.44765	0.977128	1.59667	0.531953	1	protein_coding	novel protein	0.68	3.68	2.99
AC003009.1	0	0	0	1	1	antisense	novel transcript, antisense to a novel gene	0	0	0
AC003035.1	0.845931	1.41181	2.92045	0.616463	1	lincRNA	novel transcript	0.55	1.47	0.51
AC003035.2	0	0	0	1	1	lincRNA	novel transcript	0	0	0
AC003042.1	1.27525	0.260992	2.65817	0.920532	1	lincRNA	novel transcript	2.39	1.43	0
AC003042.2	27.8466	-0.050173	0.478844	0.916416	0.98567	processed_pseudogene	ribosomal protein S2 (RPS2) pseudogene	27.77	27.37	28.4
AC003043.1	0	0	0	1	1	lincRNA	novel transcript	0	0	0
AC003043.2	27.7194	-0.393809	0.471635	0.406531	0.845748	lincRNA	novel transcript	34.04	22.75	26.37
AC003045.1	0	0	0	1	1	processed_pseudogene	fetal globin-inducing factor (FGIF) pseudogene	0	0	0
AC003071.1	0	0	0	1	1	processed_pseudogene	ribosomal protein S3A (RPS3A) pseudogene	0	0	0
AC003071.2	0	0	0	1	1	processed_pseudogene	ribosomal protein L36 (RPL36) pseudogene	0	0	0
AC003072.1	21.8313	0.319568	0.52156	0.538038	0.90449	unprocessed_pseudogene	ribosomal protein L13a (RPL13A) pseudogene	20.35	25.19	19.95
AC003080.1	0	0	0	1	1	processed_pseudogene	ribosomal protein L8 (RPL8) pseudogene	0	0	0
AC003084.1	0	0	0	1	1	lincRNA	novel transcript	0	0	0
AC003087.1	0	0	0	1	1	lincRNA	novel transcript	0	0	0
AC003092.1	1.59836	1.15486	2.02221	0.560053	1	lincRNA	novel transcript	2.28	2.51	0
AC003092.2	0	0	0	1	1	lincRNA	novel transcript	0	0	0
AC003098.1	0	0	0	1	1	antisense	novel transcript, antisense to chromosome 17 open reading frame 105	0	0	0
AC003101.1	1.33585	0.024859	1.95119	0.989384	1	lincRNA	novel transcript	0.61	1.38	2.01
AC003101.2	20.4913	-0.002092	0.521544	0.992617	0.995497	lincRNA	novel transcript	21.39	20.39	19.69
AC003102.1	203.973	0.033474	0.192522	0.860353	0.975791	antisense	novel transcript, antisense to UBTF	205.03	207.83	199.06
AC003103.1	0.172205	-1.09649	4.32799	0.795632	1	sense_intronic	novel transcript, sense intronic AATF	0	0	0.52
AC003103.2	2.29076	-1.86421	1.6079	0.247867	1	antisense	novel transcript, antisense AATF	3.41	0.84	2.62
AC003659.1	0	0	0	1	1	sense_intronic	novel transcript	0	0	0
AC003665.1	107.145	0.583801	0.360149	0.099655	0.538463	protein_coding	oxysterol binding protein like 7 [Source:NCBI gene;Acc:114881]	110.6	137.2	73.63
AC003666.1	0.163379	1.23035	4.29924	0.711541	1	lincRNA	novel transcript	0	0.49	0
AC003669.1	0.344411	-1.79627	4.32557	0.586359	1	processed_pseudogene	novel pseudogene	0	0	1.03
AC003681.1	212.019	-0.014841	0.185693	0.935463	0.988748	antisense	novel transcript, antisense to MTMR3	197.21	210.64	228.21
AC003682.1	0	0	0	1	1	lincRNA	novel transcript	0	0	0
AC003684.1	0.87176	-3.09044	2.91411	0.258377	1	lincRNA	novel transcript	0.55	0	2.07
AC003685.1	0	0	0	1	1	lincRNA	novel transcript	0	0	0
AC003685.2	0	0	0	1	1	processed_pseudogene	novel pseudogene	0	0	0
AC003686.1	0	0	0	1	1	processed_pseudogene	starch binding domain 1 (STBD1) pseudogene	0	0	0
AC003687.1	0	0	0	1	1	sense_intronic	novel transcript, sense intronic ASIC2	0	0	0
AC003688.1	39.0608	0.082589	0.479877	0.862779	0.976666	protein_coding	novel transcript	48.57	40.26	28.36
AC003688.2	0	0	0	1	1	antisense	novel transcript, antisense to SLC2A4	0	0	0
AC003956.1	6.92525	0.423327	0.857039	0.616666	1	antisense	novel transcript, antisense to ILVBL	5.6	8.33	6.84
AC003958.1	0	0	0	1	1	unprocessed_pseudogene	tumor necrosis factor receptor superfamily, member 13B (TNFRSF13B) pseudogene	0	0	0
AC003958.3	3.08055	1.17633	1.27745	0.346306	1	unprocessed_pseudogene	novel keratin, hair, acidic (KRTHA) family pseudogene	1.78	4.91	2.55
AC003958.4	0	0	0	1	1	unprocessed_pseudogene	tumor necrosis factor receptor superfamily, member 13B (TNFRSF13B) pseudogene	0	0	0
AC003958.5	2.07042	0.060486	1.69923	0.963828	1	antisense	novel transcript	2.23	2.07	1.91
AC003965.1	3.89044	-0.300319	1.12761	0.790595	1	lincRNA	novel transcript	5.23	3.38	3.06
AC003965.2	25.636	-0.404874	0.485069	0.408312	0.84711	antisense	novel transcript, antisense to PRSS22	25.16	21.26	30.49
AC003973.1	10.8358	-0.332024	0.770253	0.666522	1	lincRNA	novel transcript	13.48	9.03	10
AC003975.1	5.55753	-0.785684	1.0907	0.475388	1	lincRNA	novel transcript	5.69	3.66	7.32
AC003976.1	0	0	0	1	1	processed_pseudogene	nitric oxide synthase 2, inducible (NOS2) pseudogene	0	0	0
AC003976.2	11.0151	-0.445616	0.697337	0.524925	1	antisense	novel transcript, antisense TBC1D3B	14.26	8.78	10.01
AC003982.1	0	0	0	1	1	lincRNA	novel transcript	0	0	0
AC003984.1	0	0	0	1	1	lincRNA	novel transcript	0	0	0
AC003985.1	0	0	0	1	1	lincRNA	novel transcript	0	0	0
AC003985.2	0	0	0	1	1	lincRNA	novel transcript	0	0	0
AC003986.1	0	0	0	1	1	antisense	novel transcript, antisense to FERD3L	0	0	0
AC003986.2	1.75845	0.255733	1.6119	0.872619	1	antisense	novel transcript	2.3	1.94	1.03
AC003986.3	0	0	0	1	1	antisense	novel transcript	0	0	0
AC003988.1	0	0	0	1	1	lincRNA	novel transcript	0	0	0
AC003989.1	0.172205	-1.09649	4.32799	0.795632	1	processed_pseudogene	pseudogene similar to part of argininosuccinate synthetase 1 (ASS1)	0	0	0.52
AC003989.2	0	0	0	1	1	processed_pseudogene	pseudogene similar to part of adenosine deaminase, tRNA-specific 2, TAD2 homolog (S. cerevisiae) (ADAT2)	0	0	0
AC003991.1	34.761	-0.465365	0.412816	0.26386	0.752446	antisense	novel transcript, antisense to STEAP4	37.85	27.75	38.68
AC003991.2	1.00196	0.656933	2.14482	0.757967	1	antisense	novel transcript	1.16	1.33	0.51
AC003992.1	0.344411	-1.79627	4.32557	0.586359	1	sense_intronic	novel transcript, sense intronic to FOXP2	0	0	1.03
AC004000.1	0.828631	2.561	2.77804	0.319916	1	sense_intronic	novel transcript	0.55	1.94	0
AC004004.1	0	0	0	1	1	processed_pseudogene	folliculogenesis specific basic helix-loop-helix (FIGLA) pseudogene	0	0	0
AC004006.1	0	0	0	1	1	processed_pseudogene	pseudogene similar to part of anterior pharynx defective 1 homolog B (C. elegans) APH1B	0	0	0
AC004009.1	0	0	0	1	1	lincRNA	novel transcript	0	0	0
AC004012.1	1.50574	-0.270951	1.75511	0.878203	1	lincRNA	novel transcript	1.17	1.35	2
AC004014.1	0.120205	1.00619	4.31524	0.87893	1	lincRNA	novel transcript	0	0.36	0
AC004022.1	0.493518	-0.447659	3.50772	0.874817	1	processed_pseudogene	HERV-FRD provirus ancestral Env polyprotein(ERVFRDE1) pseudogene	0.6	0.36	0.52
AC004022.2	0.172205	-1.09649	4.32799	0.795632	1	processed_pseudogene	HERV-FRD provirus ancestral Env polyprotein(ERVFRDE1) pseudogene	0	0	0.52
AC004023.1	10.694	-0.095458	0.702701	0.892	1	lincRNA	novel transcript	13.09	10.18	8.82
AC004024.1	3.94221	-0.16058	1.17894	0.891971	1	processed_pseudogene	immediate early response 3 interacting protein 1 (IR3IP) pseudogene	5.47	3.67	2.69
AC004034.1	7.86419	0.071427	0.932159	0.935869	1	antisense	novel transcript, antisense to FLYWCH1	9.99	8.19	5.41
AC004039.1	26.0634	0.747165	0.511619	0.137211	0.60812	antisense	novel transcript, antisense to KIF3A	21.12	35.56	21.51
AC004052.1	0	0	0	1	1	lincRNA	novel transcript	0	0	0
AC004053.1	0.342996	-1.79281	4.32571	0.587067	1	lincRNA	novel transcript	0	0	1.03
AC004054.1	0	0	0	1	1	antisense	novel transcript	0	0	0
AC004057.1	1631.84	0.218927	0.14763	0.135234	0.606323	transcribed_processed_pseudogene	ribosomal protein S26 (RPS26) pseudogene	1467.94	1801.32	1626.26
AC004062.1	0	0	0	1	1	processed_pseudogene	eukaryotic translation elongation factor 1 beta 2 (EEF1B2) pseudogene	0	0	0
AC004063.1	0.779395	-0.119811	2.99236	0.966895	1	lincRNA	novel transcript	1.1	0.72	0.51
AC004066.1	0.334824	0.521513	4.29859	0.872282	1	processed_pseudogene	family with sequence similarity 64, member A (FAM64A) pseudogene	0	0.49	0.51
AC004066.2	11.6226	0.142035	0.79727	0.856596	1	antisense	novel transcript	10.29	12.34	12.24
AC004067.1	16.2305	-0.132339	0.629502	0.833279	0.972418	antisense	novel transcript, antisense to CASP6	11.38	15.23	22.08
AC004069.1	6.53294	-0.247861	0.908705	0.78528	1	lincRNA	novel transcript	9.3	5.75	4.55
AC004069.2	0	0	0	1	1	processed_pseudogene	nucleoporin 43kDa (NUP43) pseudogene	0	0	0
AC004074.1	0	0	0	1	1	processed_pseudogene	leucine rich repeat (in FLII) interacting protein 2 (LRRFIP2) pseudogene	0	0	0
AC004076.1	11.6629	0.211542	0.73757	0.770735	1	protein_coding	novel transcript	8.71	12.8	13.47
AC004076.2	29.2446	0.299951	0.434249	0.487079	0.881784	antisense	novel transcript	25.28	33.48	28.97
AC004080.1	0	0	0	1	1	lincRNA	novel transcript	0	0	0
AC004080.2	1.10438	-0.799427	2.38454	0.738493	1	lincRNA	novel transcript	0.57	0.72	2.03
AC004080.3	0	0	0	1	1	protein_coding	HOXA10-HOXA9 readthrough	0	0	0
AC004080.4	0.929384	0.588739	2.41738	0.804289	1	sense_intronic	novel transcript	0.56	1.2	1.03
AC004080.5	0	0	0	1	1	processed_transcript	novel transcript	0	0	0
AC004080.6	1.16523	-1.98385	2.45975	0.418084	1	processed_transcript	novel transcript	0.56	0.35	2.59
AC004099.1	0.423136	1.12699	4.22647	0.751977	1	processed_pseudogene	ribosomal protein L24 (RPL24) pseudogene	0.56	0.71	0
AC004112.1	0.705776	0.859042	3.62437	0.803402	1	antisense	novel transcript, antisense to ZNF277	0	1	1.11
AC004129.1	0	0	0	1	1	processed_pseudogene	ribosomal protein L7a (RPL7A) pseudogene	0	0	0
AC004129.2	0	0	0	1	1	processed_pseudogene	ubiquitin specific peptidase 22 (USP22) pseudogene	0	0	0
AC004130.1	23.4925	0.550305	0.466983	0.233749	0.72629	antisense	novel transcript, antisense to ITGB8	18.95	29.85	21.69
AC004134.1	2.49644	0.896006	1.3635	0.504102	1	processed_pseudogene	transmembrane protein 160 (TMEM160) pseudogene	2.21	3.62	1.66
AC004147.1	0	0	0	1	1	sense_intronic	novel transcript, sense intronic ASIC2	0	0	0
AC004147.2	0	0	0	1	1	lincRNA	novel transcript	0	0	0
AC004147.3	0	0	0	1	1	antisense	novel transcript, antisense ASIC2	0	0	0
AC004147.4	0	0	0	1	1	processed_transcript	novel transcript	0	0	0
AC004147.5	0	0	0	1	1	sense_intronic	novel transcript, sense intronic ASIC2	0	0	0
AC004148.1	0	0	0	1	1	lincRNA	novel transcript	0	0	0
AC004148.2	217.942	-0.289326	0.174598	0.099597	0.538359	antisense	novel transcript, antisense to RPAIN	227.09	190	236.73
AC004156.1	47.5172	0.113627	0.358988	0.751239	0.960155	lincRNA	novel transcript	48.57	50.14	43.84
AC004158.1	1.11715	0.671419	2.80017	0.916696	1	lincRNA	novel transcript	2.1	1.25	0
AC004160.1	4.66692	-0.423488	1.26722	0.723173	1	processed_transcript	novel transcript, antisense to THSD7A	5.39	3.6	5
AC004160.2	1.27732	0.694933	2.14193	0.742071	1	antisense	novel transcript	1.12	1.73	0.99
AC004217.1	0.183374	-1.09649	4.32799	0.771122	1	antisense	novel transcript	0.55	0	0
AC004217.2	0	0	0	1	1	processed_pseudogene	DnaJ (Hsp40) homolog, subfamily C, member 2 (DNAJC2) pseudogene	0	0	0
AC004221.1	7.2795	0.737691	0.83302	0.367365	1	lincRNA	novel transcript	5.73	9.91	6.19
AC004223.1	0.403789	2.59696	4.16877	0.396684	1	processed_pseudogene	ribosomal protein L37 (RPL37) pseudogene	0	1.21	0
AC004223.2	1.56032	-0.16976	1.89724	0.928364	1	lincRNA	novel transcript	1.17	1.49	2.02
AC004223.3	25.6628	-0.52012	0.788699	0.517664	0.893788	protein_coding	RAD51L3-RFFL readthrough	28.31	20.17	28.51
AC004223.4	2.02633	-0.52676	1.70788	0.759237	1	antisense	novel transcript, antisense to RFFL	2.83	1.54	1.71
AC004224.1	0.712207	0.977206	3.03978	0.73606	1	processed_pseudogene	ribosomal protein L18 (RPL18) pseudogene	0.56	1.06	0.52
AC004224.2	1.47041	4.45226	3.34379	0.122433	1	processed_transcript	novel transcript	0	4.41	0
AC004231.1	12.1676	-0.627271	0.934663	0.509652	1	antisense	novel transcript	6.62	8.96	20.92
AC004231.2	0.566429	-0.297908	4.02227	0.939499	1	antisense	novel transcript, antisense to KRT12	1.21	0.49	0
AC004232.1	0	0	0	1	1	transcribed_processed_pseudogene	zinc finger and SCAN domain containing 10 (ZSCAN10) pseudogene	0	0	0
AC004232.2	0	0	0	1	1	antisense	novel transcript	0	0	0
AC004233.1	8.67388	0.200695	0.899642	0.82287	1	sense_overlapping	novel transcript, sense overlapping CLDN6	4.61	9.62	11.79
AC004233.2	137.861	-0.498683	0.210932	0.019235	0.251133	protein_coding	novel protein	149.14	108.26	156.18
AC004233.3	61.9338	-0.547847	0.523688	0.304446	0.783831	lincRNA	novel transcript	35.85	47.44	102.51
AC004233.4	10.1811	0.104294	0.73334	0.886612	1	lincRNA	novel transcript	11.98	10.62	7.95
AC004241.1	52.7445	-0.340233	0.370143	0.362632	0.822502	antisense	novel transcript, antisense to ENDOU and RAPGEF3	64.35	45.22	48.66
AC004241.2	2.74058	1.07713	1.73815	0.527008	1	lincRNA	novel transcript	4.02	4.2	0
AC004241.3	23.042	-0.01253	0.599991	0.976897	0.992661	sense_intronic	novel transcript, sense intronic to RPAP3	31.49	22.75	14.89
AC004241.4	6.3911	-0.272346	0.902715	0.764395	1	sense_intronic	novel transcript, sense intronic to SLC48A1	5.73	5.69	7.75
AC004253.1	11.3168	-0.052081	0.825651	0.948022	1	lincRNA	novel transcript	15	11.09	7.85
AC004253.2	0.183374	-1.09649	4.32799	0.771122	1	lincRNA	novel transcript	0.55	0	0
AC004257.1	0.895076	1.53554	2.43171	0.52132	1	lincRNA	novel transcript	0.6	1.57	0.52
AC004263.1	22.5498	-0.211175	0.524665	0.687754	0.944417	antisense	novel transcript, antisense to PXN	29.25	20.37	18.03
AC004264.1	9.32198	-0.172164	0.780928	0.825925	1	antisense	novel transcript, antisense to LIF	8.12	8.63	11.21
AC004381.1	1.36753	-0.228336	2.21198	0.917367	1	antisense	novel transcript, antisense to ACSM3	2.89	1.21	0
AC004381.2	3.41618	0.198058	1.22478	0.870951	1	unprocessed_pseudogene	novel acyl-CoA synthetase medium-chain family member pseudogene	3.41	3.74	3.09
AC004381.3	0.171498	-1.09649	4.32799	0.79737	1	transcribed_unprocessed_pseudogene	mitochondrially encoded NADH dehydrogenase 5 (MT-ND5) pseudogene	0	0	0.51
AC004383.1	2.49888	-2.18765	1.93093	0.269255	1	processed_pseudogene	ribosomal protein L36a (RPL36A) pseudogene	3.93	0.69	2.87
AC004386.1	3.27897	-1.37348	1.31492	0.300517	1	processed_pseudogene	ribosomal protein S6 (RPS6) pseudogene	5.15	1.55	3.14
AC004386.2	0	0	0	1	1	processed_pseudogene	ribosomal protein L39 (RPL39) pseudogene	0	0	0
AC004408.1	0	0	0	1	1	antisense	novel transcript, antisense to CACNB1	0	0	0
AC004415.1	0	0	0	1	1	lincRNA	novel transcript	0	0	0
AC004448.1	0	0	0	1	1	lincRNA	novel transcript	0	0	0
AC004448.2	9.50509	-0.167234	0.842681	0.842082	1	lincRNA	novel transcript	9.93	8.92	9.67
AC004448.3	0	0	0	1	1	antisense	novel transcript, antisense to RNF112	0	0	0
AC004449.1	5.42967	-0.179554	0.949216	0.850349	1	lincRNA	novel transcript	4.66	5	6.63
AC004453.1	0.183374	-1.09649	4.32799	0.771122	1	processed_pseudogene	ribosomal protein L32 (RPL32) pseudogene	0.55	0	0
AC004461.1	1.57812	-0.19073	1.89709	0.919155	1	processed_pseudogene	60S ribosomal protein L28 (RPL28) pseudogene	1.72	1.49	1.53
AC004461.2	33.9448	0.035726	0.432825	0.933161	0.988317	sense_intronic	DiGeorge syndrome critical region gene 12 (non-protein coding)	34.24	34.45	33.15
AC004466.1	63.327	-0.001537	0.366977	0.984254	0.993152	antisense	novel transcript, antisense to HDAC7	76.41	63.37	50.2
AC004466.2	5.50617	-0.574295	1.01758	0.575549	1	sense_intronic	novel transcript, sense intronic to HDAC7	3.57	4.19	8.77
AC004466.3	4.86977	0.312533	1.04321	0.763155	1	antisense	novel transcript, antisense to HDAC7	2.95	5.65	6.01
AC004467.1	0.201525	-1.09649	4.32799	0.739912	1	unprocessed_pseudogene	family with sequence similarity 9, member C (FAM9C) pseudogene	0.6	0	0
AC004470.1	0	0	0	1	1	lincRNA	novel transcript	0	0	0
AC004471.1	4.29307	0.756766	1.19453	0.516049	1	antisense	novel transcript	2.88	5.86	4.14
AC004471.2	5.41912	0.209518	0.957313	0.826461	1	lincRNA	novel transcript	4.06	6.02	6.18
AC004475.1	1240.82	-0.065614	0.128339	0.609936	0.921103	protein_coding	SURP and G-patch domain containing 1 [Source:NCBI gene;Acc:57794]	1211.81	1203.74	1306.91
AC004477.1	101.36	-0.269546	0.315024	0.395706	0.840729	processed_transcript	novel transcript, antisense to NFE2L1	106.77	89.08	108.23
AC004477.2	0	0	0	1	1	antisense	novel transcript, antisense to NFE2L1	0	0	0
AC004477.3	9.73799	0.053828	0.756753	0.942939	1	lincRNA	novel transcript	12.19	9.92	7.1
AC004485.1	0	0	0	1	1	antisense	novel transcript	0	0	0
AC004486.1	0.402772	2.59337	4.16916	0.39725	1	processed_pseudogene	ubiquitin family Domain containing pseudogene	0	1.21	0
AC004490.1	4.76464	0.747853	1.06279	0.475227	1	antisense	novel transcript, antisense to DOT1L	5.19	6.49	2.61
AC004492.1	7.37918	-0.092979	0.855588	0.912114	1	antisense	novel transcript, antisense to HBP1	9.28	7.06	5.8
AC004494.1	11.0505	-0.206259	0.830323	0.795277	1	antisense	novel transcript, antisense to NLRC3	16.41	9.97	6.77
AC004522.1	11.3849	1.92833	0.767478	0.009253	1	unprocessed_pseudogene	gap junction protein, gamma 3, 30.2kDa (GJC3) pseudogene	2.98	22.49	8.69
AC004522.2	2.92722	3.82225	1.65639	0.013297	1	antisense	novel transcript	0.56	7.71	0.51
AC004528.1	2.31453	0.18054	1.60925	0.910445	1	antisense	novel transcript, antisense to GRIN3B	1.83	2.51	2.6
AC004528.2	1.00763	-3.27744	4.1062	0.39646	1	antisense	novel transcript, antisense to TMEM259	3.02	0	0
AC004540.1	47.3888	-0.666217	0.373333	0.077874	0.487497	lincRNA	novel transcript	51.93	33.88	56.35
AC004540.2	0.201525	-1.09649	4.32799	0.739912	1	antisense	novel transcript	0.6	0	0
AC004542.1	0.403051	-1.90207	4.31999	0.560154	1	lincRNA	novel transcript	1.21	0	0
AC004542.2	3.36153	1.20262	1.65158	0.455164	1	lincRNA	novel transcript	1.67	5.44	2.97
AC004543.1	1.17878	1.11284	2.27781	0.619813	1	lincRNA	novel transcript	1.7	1.84	0
AC004551.1	2.17873	-0.077542	1.45692	0.955896	1	antisense	novel transcript, antisense to OAS1, OAS2 and OAS3	2.95	2.08	1.5
AC004552.1	2.44483	-0.47891	1.47213	0.745615	1	processed_pseudogene	ribosomal protein S26 (RPS26) pseudogene	1.75	1.9	3.68
AC004554.1	0	0	0	1	1	processed_pseudogene	LIM domain kinase 2 (LIMK2) pseudogene	0	0	0
AC004554.2	8.18223	-0.629942	0.88629	0.483717	1	lincRNA	novel transcript	8.64	6.05	9.85
AC004556.1	1615.38	-0.246709	0.101465	0.015874	0.225601	protein_coding	39S ribosomal protein L23, mitochondrial-like [Source:NCBI gene;Acc:107987373]	1732.88	1436.65	1676.61
AC004584.1	3.40995	-0.742935	1.47025	0.617385	1	antisense	novel transcript, antisense to COIL	3.34	2.32	4.56
AC004584.2	0	0	0	1	1	processed_pseudogene	ribosomal protein S15a (RPS15A) pseudogene	0	0	0
AC004584.3	2.81573	0.170858	1.3365	0.895092	1	sense_intronic	novel transcript, sense intronic to SCPEP1	2.86	2.99	2.6
AC004585.1	1.29358	-0.547625	2.2275	0.805744	1	lincRNA	novel transcript	0.48	0.93	2.47
AC004590.1	0	0	0	1	1	antisense	novel transcript, antisense to CACNA1G	0	0	0
AC004593.1	0.183374	-1.09649	4.32799	0.771122	1	antisense	novel transcript	0.55	0	0
AC004593.2	4.61536	0.240805	1.62544	0.881382	1	sense_intronic	Novel transcript, sense intronic to CPVL	8.73	5.12	0
AC004593.3	15.146	0.685033	0.943252	0.456124	1	protein_coding	chimerin 2 [Source:NCBI gene;Acc:1124]	21.84	18.87	4.73
AC004594.1	4.21713	1.84303	1.23295	0.125778	1	antisense	novel transcript, antisense to CADPS2	3.07	8.07	1.5
AC004596.1	46.9944	0.005396	0.387568	0.984296	0.993152	antisense	novel transcript, antisense to ATXN7L3	43.57	47.24	50.17
AC004597.1	0	0	0	1	1	lincRNA	novel transcript	0	0	0
AC004637.1	1.75299	0.371082	1.72768	0.828183	1	antisense	novel transcript, antisense to PIP5K1C	1.17	2.07	2.02
AC004672.1	0.171498	-1.09649	4.32799	0.79737	1	antisense	novel transcript	0	0	0.51
AC004672.2	0.498907	1.55564	4.05162	0.653181	1	sense_intronic	novel transcript, sense intronic to ERC1	0	0.98	0.51
AC004674.1	0	0	0	1	1	antisense	novel transcript	0	0	0
AC004674.2	0	0	0	1	1	unprocessed_pseudogene	novel pseudogene	0	0	0
AC004678.1	8.46613	0.445602	1.03758	0.661775	1	processed_pseudogene	novel pseudogene	7.93	10.23	7.23
AC004687.1	1.44303	-0.558094	2.16398	0.797155	1	antisense	novel transcript, MIR142 host	1.22	1.07	2.04
AC004690.1	0	0	0	1	1	processed_pseudogene	cytochrome c oxidase subunit VIa polypeptide 1 (COX6A1) pseudogene	0	0	0
AC004690.2	1.12722	1.83813	2.40235	0.433204	1	antisense	novel transcript	0.42	2.26	0.7
AC004691.1	1.72363	1.42672	1.91157	0.444088	1	antisense	novel transcript	1.23	2.95	0.99
AC004691.2	1.45888	0.489829	3.00428	0.867652	1	protein_coding	novel protein, FAM188B and AQP1 readthrough	0	1.8	2.58
AC004692.1	0	0	0	1	1	processed_pseudogene	ribosomal protein L18a (RPL18A) pseudogene	0	0	0
AC004692.2	0	0	0	1	1	antisense	novel transcript	0	0	0
AC004696.1	8.00583	0.164924	0.83842	0.842626	1	unprocessed_pseudogene	sulfotransferase family, cytosolic, 2A, dehydroepiandrosterone (DHEA)-preferring, member 1 (SULT2A1) pseudogene	7.2	8.55	8.27
AC004702.1	0.355413	-1.82136	4.32474	0.58098	1	lincRNA	novel transcript	0.53	0	0.54
AC004704.1	0.917114	0.41095	2.47241	0.865299	1	lincRNA	novel transcript	1.17	1.07	0.51
AC004706.1	3.48104	1.38496	1.27025	0.263309	1	lincRNA	novel transcript	3.56	5.84	1.04
AC004706.2	0.120205	1.00619	4.31524	0.87893	1	processed_pseudogene	major histocompatibility complex, class I, F (HLA-F) pseudogene	0	0.36	0
AC004707.1	14.8797	-0.83129	0.777087	0.293029	1	antisense	novel transcript, antisense to LRRC59	21.66	9.6	13.38
AC004754.1	9.15434	-0.052783	0.733809	0.942524	1	protein_coding	novel protein	8.75	8.9	9.82
AC004771.1	7.58617	-0.094227	0.831129	0.907352	1	antisense	novel transcript, antisense to KIF1C	9.47	7.24	6.05
AC004771.2	2.07783	0.82438	1.46109	0.567681	1	antisense	novel transcript, antisense to CAMTA2	1.8	2.92	1.51
AC004771.3	27.8341	-0.019837	0.517581	0.966693	0.990945	antisense	novel transcript, antisense to INCA1	32.79	27.5	23.22
AC004771.4	0	0	0	1	1	antisense	novel transcript, antisense to CAMTA2	0	0	0
AC004771.5	13.5691	-0.120002	0.733771	0.870561	1	antisense	Novel transcript, antisense to CAMTA2	12.02	12.89	15.8
AC004775.1	0.789425	2.48211	3.42506	0.425394	1	lincRNA	novel transcript	0.54	1.82	0
AC004784.1	4.22828	-1.00812	1.21415	0.412171	1	antisense	novel transcript, antisense to PSG11, PSG2 and PSG5	3.38	2.48	6.82
AC004790.1	0.120205	1.00619	4.31524	0.87893	1	unprocessed_pseudogene	ubiquitin specific peptidase 6 (Tre-2 oncogene) (USP6) pseudogene	0	0.36	0
AC004792.1	0	0	0	1	1	misc_RNA		0	0	0
AC004797.1	1.6003	-2.91601	2.30863	0.180265	1	processed_transcript	novel transcript FLJ40194	2.2	0	2.6
AC004801.1	0	0	0	1	1	processed_pseudogene	ATPase, H+ transporting, lysosomal 14kDa, V1 subunit F (ATP6V1F) pseudogene	0	0	0
AC004801.2	28.205	-0.07177	0.468156	0.87816	0.979846	transcribed_processed_pseudogene	ribosomal protein L37 (RPL37) pseudogene	30.48	27.22	26.92
AC004801.3	0.526989	1.5291	3.97274	0.674414	1	lincRNA	novel transcript	0.61	0.97	0
AC004801.4	2.40453	-0.606049	1.69962	0.726194	1	antisense	novel transcript, antisense to a novel protein	3.32	1.82	2.07
AC004801.5	2.67414	-0.260179	1.72762	0.880828	1	lincRNA	novel transcript	5.15	2.35	0.53
AC004801.6	18.9207	-0.48956	0.548402	0.375754	0.827594	lincRNA	novel transcript	16.79	14.89	25.08
AC004803.1	58.855	-0.37158	0.32869	0.261243	0.749525	antisense	novel transcript	64.18	48.98	63.4
AC004805.1	0	0	0	1	1	protein_coding	novel transcript	0	0	0
AC004805.2	0	0	0	1	1	processed_pseudogene	dynactin 6 (DCTN6) pseudogene	0	0	0
AC004805.3	0	0	0	1	1	processed_pseudogene	ribosomal protein S7 (RPS7) pseudogene	0	0	0
AC004812.1	0	0	0	1	1	processed_pseudogene	ADP-ribosylation factor-like 2 binding protein pseudogene (ARL2BP)	0	0	0
AC004812.2	406.268	0.047344	0.147162	0.747344	0.959332	antisense	novel transcript, antisense to RAB35	407.37	414.99	396.45
AC004816.1	184.279	-0.180199	0.309332	0.562694	0.90973	lincRNA	novel transcript	147.35	169.52	235.97
AC004816.2	3.31458	-1.33283	1.38841	0.34711	1	lincRNA	novel transcript	4.07	1.66	4.21
AC004817.1	0.693917	-0.822904	3.19629	0.810113	1	lincRNA	novel transcript	0.55	0.48	1.05
AC004817.2	0	0	0	1	1	lincRNA	novel transcript	0	0	0
AC004817.3	9.82566	-0.392613	0.734008	0.595721	1	lincRNA	novel transcript	9.85	8.22	11.41
AC004817.4	23.5253	-0.219599	0.51215	0.669362	0.940941	lincRNA	novel transcript	28.61	21.22	20.75
AC004825.1	0	0	0	1	1	processed_pseudogene	transmembrane protein 183A (TMEM183A) pseudogene	0	0	0
AC004825.2	15.1205	-0.183424	0.679542	0.786065	1	lincRNA	novel transcript	12.25	13.81	19.31
AC004828.1	0.537872	-0.232471	3.42991	0.947597	1	lincRNA	novel transcript	0.62	0.49	0.5
AC004830.1	12.5363	0.590082	0.810315	0.460877	1	antisense	novel transcript, antisense to COBL	8.22	16.06	13.32
AC004832.1	20.0909	-0.3131	0.530105	0.556691	0.908288	antisense	novel transcript, antisense to SEC14L4	24.2	17.27	18.8
AC004832.2	0.120205	1.00619	4.31524	0.87893	1	processed_pseudogene	solute carrier family 39 (zinc transporter), member 1 (SLC39A1) pseudogene	0	0.36	0
AC004832.3	3.40034	2.13976	1.67567	0.19046	1	protein_coding	novel SEC14-like 2 (S. cerevisiae) (SEC14L2) and mitochondrial protein 18 kDa (MTP18) protein	3.24	6.97	0
AC004832.4	1.4932	1.74152	1.93612	0.357005	1	sense_intronic	novel transcript, sense intonic to	1.15	2.81	0.52
AC004832.5	6.98959	0.135319	1.15206	0.906089	1	sense_intronic	novel transcript, sense intronic to SEC14L2	10.79	7.41	2.76
AC004832.6	0.875184	-1.48117	3.04368	0.620443	1	lincRNA	novel transcript	2.27	0.36	0
AC004834.1	31.7441	0.348254	0.426506	0.409174	0.847139	antisense	novel transcript	26.79	37.07	31.38
AC004835.1	103.492	-0.030328	0.365685	0.933447	0.988317	lincRNA	novel transcript	72.12	102.25	136.11
AC004835.2	0	0	0	1	1	processed_pseudogene	nudix (nucleoside diphosphate linked moiety X)-type motif 19 (NUDT19) pseudogene	0	0	0
AC004837.1	0	0	0	1	1	processed_pseudogene	akirin 1 (AKIRIN1) pseudogene	0	0	0
AC004837.2	6.20078	-0.211908	0.981162	0.83006	1	antisense	novel transcript	5.09	5.68	7.83
AC004837.3	0.201525	-1.09649	4.32799	0.739912	1	antisense	novel transcript	0.6	0	0
AC004839.1	1.65586	-0.419075	1.81591	0.819473	1	antisense	novel transcript, antisense to BCAP29	1.15	1.39	2.43
AC004840.1	7.51591	0.215368	0.815863	0.78813	1	transcribed_unitary_pseudogene	kinesin family member pseudogene	7.34	8.32	6.89
AC004840.2	0	0	0	1	1	processed_pseudogene	neugrin, neurite outgrowth associated (NGRN) pseudogene	0	0	0
AC004846.1	4.82942	-1.60491	1.29865	0.230403	1	antisense	novel transcript, antisense to PAPLN	5.15	2.04	7.29
AC004846.2	9.00146	-0.390323	0.771252	0.615537	1	antisense	novel transcript, antisense to PAPLN	7.45	7.52	12.03
AC004847.1	1.38581	0.084125	2.57635	0.972544	1	sense_overlapping	novel transcript, overlapping MYO1G	2.22	1.42	0.52
AC004852.1	0	0	0	1	1	processed_pseudogene	LYR motif containing 9 (LYRM9) pseudogene	0	0	0
AC004852.2	10.3356	-0.12695	0.702987	0.856769	1	lincRNA	novel transcript	11.01	9.68	10.32
AC004852.3	0	0	0	1	1	processed_pseudogene	ret finger protein-like 4A (RFPL4A) pseudogene	0	0	0
AC004853.1	0.505403	-0.472575	3.49074	0.869134	1	processed_pseudogene	capping protein (actin filament) muscle Z-line, alpha 1 (CAPZA1) pseudogene	1.16	0.36	0
AC004854.1	1.31634	1.35209	2.14439	0.520352	1	processed_pseudogene	mitochondrial ribosomal protein S23 (MRPS23) pseudogene	1.75	2.2	0
AC004854.2	541.586	-0.303667	0.169553	0.076061	0.482702	antisense	novel transcript, antisense to PURB	524.42	468.32	632.02
AC004858.1	0	0	0	1	1	processed_pseudogene	WD repeat-containing protein 62 (WDR62) pseudogene	0	0	0
AC004862.1	0.447474	-1.71708	4.27109	0.554108	1	antisense	novel transcript, antisense to CD36	0.3	0	1.04
AC004865.1	0.120205	1.00619	4.31524	0.87893	1	processed_pseudogene	zinc finger protein pseudogene	0	0.36	0
AC004865.2	2.84429	-0.550601	1.52909	0.719192	1	antisense	novel transcript	2.28	2.12	4.14
AC004866.1	0	0	0	1	1	processed_pseudogene	pseudogene similar to part of mediator complex subunit 12 MED12	0	0	0
AC004866.2	0	0	0	1	1	unprocessed_pseudogene	pseudogene similar to part of mediator complex subunit 12 MED12	0	0	0
AC004869.1	0	0	0	1	1	lincRNA	novel transcript	0	0	0
AC004869.2	0	0	0	1	1	lincRNA	novel transcript	0	0	0
AC004870.1	0.335731	0.48737	4.30037	0.880795	1	processed_pseudogene	splicing factor, arginine/serine-rich 2B (SFRS2B) pseudogene	0	0.48	0.52
AC004870.2	0	0	0	1	1	processed_transcript	novel transcript	0	0	0
AC004870.3	0	0	0	1	1	lincRNA	novel transcript	0	0	0
AC004870.4	0.120205	1.00619	4.31524	0.87893	1	lincRNA	novel transcript	0	0.36	0
AC004872.1	0	0	0	1	1	lincRNA	novel transcript	0	0	0
AC004877.1	6.01729	0.173919	1.09744	0.873793	1	antisense	novel transcript, antisense to ZNF862	7.88	6.55	3.63
AC004882.1	0	0	0	1	1	antisense	novel transcript	0	0	0
AC004882.2	0	0	0	1	1	antisense	novel transcript	0	0	0
AC004884.1	0	0	0	1	1	processed_pseudogene	ribosomal protein L36 (RPL36) pseudogene	0	0	0
AC004884.2	3.63831	-1.16631	1.25428	0.35677	1	antisense	novel transcript	3.45	1.95	5.51
AC004888.1	0	0	0	1	1	antisense	novel transcript	0	0	0
AC004889.1	15.915	-0.002585	0.657383	0.978035	0.992661	antisense	novel transcript, antisense to ARHGEF35, OR2A42, OR2A7 and CTAGE8	18.19	15.86	13.69
AC004890.1	0	0	0	1	1	processed_pseudogene	ribosomal protein L36a (RPL36A) pseudogene	0	0	0
AC004890.2	128.712	0.092902	0.282208	0.741613	0.958464	transcribed_unprocessed_pseudogene	zinc finger protein pseudogene	112.58	134.73	138.83
AC004890.3	13.7421	0.11304	0.619125	0.853897	1	unprocessed_pseudogene	SECIS binding protein 2, pseudogene	13.26	14.4	13.57
AC004893.1	4.14634	0.130508	1.19603	0.913176	1	processed_pseudogene	ring finger protein 14(RNF14)pseudogene	2.82	4.47	5.15
AC004893.2	0	0	0	1	1	transcribed_unprocessed_pseudogene	transformation/transcription domain-associated protein (TRRAP) pseudogene	0	0	0
AC004895.1	6.42016	0.043938	0.960001	0.963311	1	lincRNA	novel transcript	4	6.64	8.62
AC004898.1	2.91139	0.166174	1.40046	0.904359	1	processed_pseudogene	UBX domain protein 2B (UBXN2B) pseudogene	2.97	3.17	2.6
AC004899.1	0	0	0	1	1	processed_pseudogene	novel pseudogene similar to CDC14 cell division cycle 14 homolog C (S. cerevisiae) CDC14C	0	0	0
AC004906.1	0	0	0	1	1	antisense	novel transcript, antisense to CARD11	0	0	0
AC004908.1	35.315	0.452714	0.382652	0.232905	0.725786	antisense	novel transcript, antisense to ZNF596	31.68	43.05	31.22
AC004908.2	31.5789	0.054041	0.410807	0.893939	0.98252	sense_intronic	novel transcript, sense intronic to ZNF596	28.56	32.34	33.84
AC004908.3	9.43884	-0.17706	0.761675	0.816165	1	antisense	novel transcript, antisense to ZNF596	8.01	8.7	11.61
AC004910.1	2.24897	-1.18444	1.50418	0.434218	1	processed_pseudogene	ribosomal protein L21 (RPL21) pseudogene	3.47	1.2	2.08
AC004911.1	0.764567	0.898844	3.55501	0.808606	1	processed_pseudogene	cytoskeleton-associated protein 4 (CKAP4) pseudogene	1.23	1.06	0
AC004917.1	0.538401	1.77727	3.90991	0.595179	1	sense_overlapping	novel transcript, sense overlapping CCDC71L	0	1.11	0.5
AC004918.2	15.0068	-0.061533	0.612267	0.91672	1	processed_transcript	novel transcript	16.26	14.69	14.08
AC004918.3	54.6092	-0.079072	0.349069	0.820872	0.970645	sense_intronic	novel transcript	62.2	52.41	49.22
AC004920.1	0.334836	0.518209	4.29876	0.873101	1	lincRNA	novel transcript	0	0.49	0.51
AC004921.1	0.343747	-1.79462	4.32564	0.586698	1	lincRNA	novel transcript	0	0	1.03
AC004922.1	171.064	0.266441	0.256371	0.294781	0.777752	protein_coding	novel protein, ARPC1A and ARPC1B readthrough	178.07	192.22	142.91
AC004923.1	5.36464	-0.26781	0.989159	0.786963	1	transcribed_unprocessed_pseudogene	RNA binding protein, fox-1 homolog (C. elegans) 1 (RBFOX1) pseudogene	4.56	4.71	6.82
AC004923.2	0	0	0	1	1	processed_pseudogene	ribosomal protein S24 (RPS24) pseudogene	0	0	0
AC004923.3	0	0	0	1	1	processed_pseudogene	novel pseudogene (C11orf2)	0	0	0
AC004923.4	26.7177	-0.273845	0.477417	0.568109	0.910459	antisense	novel transcript	27.59	23.42	29.14
AC004930.1	0	0	0	1	1	lincRNA	novel transcript	0	0	0
AC004936.1	0	0	0	1	1	lincRNA	novel transcript	0	0	0
AC004938.1	0	0	0	1	1	processed_pseudogene	ribosomal protein L36a (RPL36a) pseudogene	0	0	0
AC004941.1	6.31207	0.40577	0.882949	0.641419	1	antisense	novel transcript	5.75	7.49	5.69
AC004941.2	0	0	0	1	1	processed_pseudogene	karyopherin (importin) beta 1 (KPNB1) pseudogene	0	0	0
AC004943.1	20.4664	-0.861321	0.568144	0.136302	0.607893	antisense	novel transcript, antisense to ZFHX3	25.74	13.19	22.47
AC004943.2	1157.04	0.151048	0.171024	0.374565	0.826969	antisense	novel transcript, antisense to ZFHX3	999.38	1239.37	1232.37
AC004943.3	0.163379	1.23035	4.29924	0.711541	1	lincRNA	novel transcript	0	0.49	0
AC004944.1	3.60795	-0.5113	1.25687	0.68596	1	lincRNA	TEC	2.35	2.79	5.68
AC004945.1	0	0	0	1	1	processed_pseudogene	pseudogene similar to part of transmembrane protein 198 TMEM198	0	0	0
AC004946.1	0	0	0	1	1	lincRNA	novel transcript	0	0	0
AC004947.1	0.403051	-1.90207	4.31999	0.560154	1	lincRNA	novel transcript	1.21	0	0
AC004948.1	1.59801	-0.53349	2.23406	0.812906	1	lincRNA	novel transcript	3.59	1.21	0
AC004949.1	0.530989	-0.261491	4.0897	0.959896	1	lincRNA	novel transcript	1.1	0.49	0
AC004951.1	144.287	-0.308748	0.268386	0.254127	0.743185	lincRNA	novel transcript	173.62	124.42	134.83
AC004951.2	25.7222	0.150464	0.488615	0.757486	0.960191	transcribed_unprocessed_pseudogene	uroplakin-like protein (UPLP) pseudogene	24.45	27.53	25.19
AC004951.3	19.8963	1.11636	0.582794	0.049615	0.401887	transcribed_unprocessed_pseudogene	RAS p21 protein activator 4 (RASA4) pseudogene	15.89	30.89	12.91
AC004951.4	19.1803	-0.204958	0.613945	0.739158	0.958464	processed_transcript	novel transcript, POLR2J4 pseudogene-RASA4 pseudogene readthrough	22.64	17.26	17.64
AC004965.1	0	0	0	1	1	processed_pseudogene	pseudogene similar to part of ribosomal protein L6 RPL6	0	0	0
AC004967.1	8.16064	0.848589	0.777525	0.26833	1	transcribed_unprocessed_pseudogene	CCZ1 homolog, vacuolar protein trafficking and biogenesis associated (CCZ1) pseudogene	5.96	11.66	6.86
AC004969.1	8.95516	-0.349561	0.859416	0.68537	1	lincRNA	novel transcript	11.31	7.45	8.11
AC004973.1	2.94194	1.32691	1.33129	0.309995	1	antisense	novel transcript	2.9	4.91	1.01
AC004975.1	2.19792	-4.41104	2.0233	0.032521	1	processed_pseudogene	ribosomal protein L36 (RPL36A) pseudogene	3.4	0	3.19
AC004975.2	0	0	0	1	1	lincRNA	novel transcript	0	0	0
AC004980.1	0	0	0	1	1	transcribed_unprocessed_pseudogene	pseudogene similar to part of postmeiotic segregation increased 2-like 3 PMS2L3	0	0	0
AC004980.2	1.923	-0.845389	1.61747	0.603315	1	processed_pseudogene	pseudogene similar to part of RB-associated KRAB zinc finger RBAK	3.04	1.23	1.5
AC004980.3	5.82436	-1.56315	1.54941	0.334251	1	unprocessed_pseudogene	postmeiotic segregation increased 2-like 5 (PMS2L5) pseudogene	5.83	2.45	9.19
AC004980.4	1.30186	-1.95417	2.42808	0.449171	1	unprocessed_pseudogene	pseudogene similar to part of postmeiotic segregation increased 2-like 1 PMS2L1	1.8	0.49	1.62
AC004980.5	200.639	-0.415351	0.218343	0.059858	0.436669	transcribed_unprocessed_pseudogene	pseudogene similar to part of postmeiotic segregation increased 2-like 3 PMS2L3	199.22	163.83	238.86
AC004980.7	11.1845	-0.116552	0.719273	0.870223	1	lincRNA	novel transcript	15.32	10.52	7.72
AC004982.1	25.2244	-1.01394	0.521154	0.055938	0.422664	lincRNA	novel transcript	23.45	14.93	37.29
AC004982.2	119.991	0.04671	0.311972	0.87849	0.979846	lincRNA	novel transcript	96.12	123.53	140.33
AC004986.1	0.517625	-2.33808	4.06044	0.487206	1	processed_pseudogene	v-rel reticuloendotheliosis viral oncogene homolog A (avian) (RELA) pseudogene	0	0	1.55
AC004987.1	0.335621	0.601173	4.29454	0.852686	1	processed_pseudogene	pseudogene similar to part of pleckstrin homology domain containing, family B (evectins) member 2 PLEKHB2	0	0.52	0.49
AC004987.2	0.346925	0.495872	4.29992	0.880109	1	processed_pseudogene	single stranded DNA binding protein 3 (SSBP3) pseudogene	0.55	0.49	0
AC004987.3	0	0	0	1	1	unprocessed_pseudogene	pseudogene similar to part of a member of ANKRD26-like family B	0	0	0
AC004987.4	1.13308	0.160648	2.05342	0.937204	1	processed_pseudogene	calmodulin 1 (phosphorylase kinase, delta) (CALM1) pseudogene	1.15	1.21	1.04
AC004988.1	1.8464	2.32313	2.0843	0.244262	1	antisense	novel transcript	0.55	3.96	1.04
AC004990.1	13.7908	0.560455	0.6821	0.406494	1	antisense	novel transcript	14.76	17.1	9.51
AC004994.1	0	0	0	1	1	antisense	novel transcript	0	0	0
AC004997.1	35.1221	0.398319	0.47637	0.398181	0.842353	protein_coding	novel protein	22.61	42.06	40.7
AC005000.1	0.493352	-0.441161	3.50778	0.876368	1	processed_pseudogene	small ubiquitin-like modifier 2 (SUMO2) pseudogene	0.6	0.36	0.52
AC005000.2	0	0	0	1	1	processed_pseudogene	PHD finger protein 5A (PHF5A) pseudogene	0	0	0
AC005002.1	0	0	0	1	1	processed_pseudogene	pseudogene similar to part of TCERG1 (transcription elongation regulator 1 (CA150))	0	0	0
AC005002.2	0	0	0	1	1	processed_pseudogene	novel pseudogene	0	0	0
AC005005.1	0.465517	-0.42972	4.25377	0.910799	1	processed_pseudogene	small nuclear ribonucleoprotein polypeptide N (SNRPN) pseudogene	0	0.36	1.04
AC005005.2	0.163379	1.23035	4.29924	0.711541	1	processed_pseudogene	ribosomal protein S15a (RPS15A) pseudogene	0	0.49	0
AC005005.3	17.8933	-1.01772	0.771092	0.199899	0.693168	antisense	novel transcript, antisense to SMTN	9.27	10.67	33.74
AC005005.4	67.0071	-0.215304	0.300632	0.475423	0.876017	sense_overlapping	novel transcript, sense overlapping SMTN	66.23	60.41	74.38
AC005006.1	0.493427	-0.445921	3.50789	0.875323	1	sense_intronic	novel transcript	0.6	0.36	0.52
AC005008.1	0	0	0	1	1	processed_pseudogene	voltage-dependent anion channel 3 (Vdac3) pseudogene	0	0	0
AC005008.2	0.824573	-2.97233	3.57668	0.36339	1	lincRNA	novel transcript	0.41	0	2.06
AC005009.1	0	0	0	1	1	antisense	novel transcript	0	0	0
AC005009.2	0.183374	-1.09649	4.32799	0.771122	1	antisense	novel transcript	0.55	0	0
AC005011.1	0	0	0	1	1	processed_pseudogene	ribosomal protein S28 (RPS28) pseudogene	0	0	0
AC005013.1	90.0739	-0.15042	0.414971	0.718239	0.952656	lincRNA	novel transcript	60.22	84.11	125.89
AC005014.1	0	0	0	1	1	processed_pseudogene	ataxin 2-like (ATXN2L) pseudogene	0	0	0
AC005014.2	1.6263	0.865874	2.0338	0.661804	1	lincRNA	novel transcript	0	2.33	2.55
AC005014.3	7.1316	-0.555626	1.00675	0.586535	1	lincRNA	novel transcript	10.54	5.48	5.38
AC005019.1	0	0	0	1	1	processed_pseudogene	ribosomal protein L26 (RPL26) pseudogene	0	0	0
AC005019.2	0	0	0	1	1	lincRNA	novel transcript	0	0	0
AC005020.1	0.721276	-0.882562	2.79207	0.767579	1	processed_pseudogene	ADP-ribosylation factor 6 (ARF6) pseudogene	1.17	0.49	0.5
AC005020.2	0.183374	-1.09649	4.32799	0.771122	1	protein_coding	novel transcript	0.55	0	0
AC005021.1	0.582184	0.398911	3.25231	0.893072	1	antisense	novel transcript, antisense to PON2	0	0.69	1.05
AC005033.1	0	0	0	1	1	processed_pseudogene	torsin family 1, member A (torsin A) (TOR1A) pseudogene	0	0	0
AC005034.1	0	0	0	1	1	processed_pseudogene	homeobox B3 (HOXB3) pseudogene	0	0	0
AC005034.2	1.26065	-1.88655	2.4391	0.464767	1	antisense	novel transcript, antisense to C2orf3	2.24	0.49	1.05
AC005034.3	226.488	-0.059309	0.189612	0.75477	0.960155	antisense	novel transcript, antisense to C2orf3	207.95	220.47	251.04
AC005034.4	4.19796	-0.997168	1.15189	0.393357	1	lincRNA	novel transcript	5.93	2.52	4.14
AC005034.5	12.4069	-0.16361	0.682062	0.809875	1	sense_intronic	novel transcript, sense intronic to MRPL19	14.49	11.58	11.15
AC005037.1	1.80368	-2.50839	2.31004	0.283905	1	antisense	novel transcript	0.53	0.41	4.47
AC005040.1	0	0	0	1	1	processed_pseudogene	tripartite motif-containing 43 (TRIM43) pseudogene	0	0	0
AC005041.1	50.4723	0.72071	0.33982	0.031175	0.322424	protein_coding	novel transcript	40.78	68.36	42.27
AC005041.2	0.171498	-1.09649	4.32799	0.79737	1	transcribed_unitary_pseudogene	novel retinol dehydrogenase pseudogene	0	0	0.51
AC005041.3	0.604983	1.841	3.09524	0.524814	1	antisense	novel transcript, antisense to LBX2	0.62	1.19	0
AC005042.1	12.3637	-0.915712	0.738377	0.224679	1	processed_pseudogene	ribosomal protein L7a (RPL7A) pseudogene	18.36	7.87	10.87
AC005042.2	0	0	0	1	1	lincRNA	novel transcript	0	0	0
AC005042.3	0	0	0	1	1	processed_pseudogene	nuclear receptor coactivator 6 (NCOA6) pseudogene	0	0	0
AC005046.1	18.3779	-0.578815	0.551952	0.299068	0.780807	antisense	novel transcript, antisense to LAMB1	24.02	13.82	17.29
AC005050.1	0.30366	0.283235	4.31519	1	1	lincRNA	novel transcript	0.55	0.36	0
AC005062.1	7.88244	-1.15428	0.971222	0.245234	1	sense_overlapping	novel transcript, sense overlapping to MACC1	9.04	4.26	10.34
AC005064.1	2.50243	0.10956	1.4348	0.93914	1	antisense	novel transcript, antisense to RELN and SLC26A5	2.27	2.67	2.57
AC005066.1	0	0	0	1	1	unprocessed_pseudogene	zinc finger protein 773 (ZNF773) pseudogene	0	0	0
AC005070.1	0	0	0	1	1	processed_pseudogene	ribosomal protein, large, P1, pseudogene	0	0	0
AC005070.2	0.490136	2.86164	4.15412	0.360352	1	processed_pseudogene	peroxiredoxin 3, pseudogene	0	1.47	0
AC005070.3	19.0199	-0.305165	0.527478	0.564513	0.909792	antisense	novel transcript, antisense to MLL5	20	16.4	20.67
AC005072.1	6.53395	-0.243549	0.874319	0.780957	1	sense_intronic	novel transcript, sense intronic to CUX1	7.59	5.81	6.2
AC005076.1	26.9009	-0.349457	0.55332	0.530734	0.900941	antisense	novel transcript, antisense to DMTF1	34.83	22.68	23.2
AC005077.1	0	0	0	1	1	processed_pseudogene	GrpE-like 1, mitochondrial (E. coli) (GRPEL1) pseudogene	0	0	0
AC005077.2	0.568533	-2.45476	3.95825	0.463612	1	transcribed_unprocessed_pseudogene	pseudogene similar to part of RAB guanine nucleotide exchange factor (GEF) 1 RABGEF1	1.71	0	0
AC005077.3	0.490136	2.86164	4.15412	0.360352	1	transcribed_unprocessed_pseudogene	pseudogene similar to part of GTF2I repeat domain containing 1 GTF2IRD1	0	1.47	0
AC005077.4	355.311	-0.091938	0.203542	0.65244	0.935545	processed_pseudogene	hypothetical protein LOC285908 (LOC285908) pseudogene	313	340.77	412.17
AC005082.1	1.49523	0.412268	1.87449	0.825362	1	lincRNA	novel transcript	0.62	1.82	2.05
AC005083.1	171.346	-0.308661	0.388262	0.431591	0.85839	processed_transcript	novel transcript	113.58	147.99	252.47
AC005084.1	0.183374	-1.09649	4.32799	0.771122	1	processed_pseudogene	signal recognition particle 14kDa (homologous Alu RNA binding protein) (SRP14) pseudogene	0.55	0	0
AC005086.1	1.14583	0.123044	2.05204	0.952039	1	antisense	novel transcript, antisense to CUX1	1.72	1.2	0.52
AC005086.2	2.0442	0.302889	1.60368	0.848133	1	pseudogene		1.07	2.34	2.73
AC005086.3	1.6482	-0.83049	1.86482	0.657278	1	pseudogene		2.33	1.03	1.58
AC005086.4	6.43795	-0.222068	0.918507	0.808786	1	pseudogene		8.58	5.8	4.93
AC005088.1	0	0	0	1	1	processed_pseudogene	ribosomal protein L10 (RPL10) pseudogene	0	0	0
AC005089.1	18.402	0.102769	0.56702	0.855335	0.974422	sense_intronic	novel transcript	18.73	19.39	17.08
AC005090.1	0	0	0	1	1	lincRNA	novel transcript	0	0	0
AC005091.1	2.34173	-0.778427	1.48517	0.602613	1	antisense	novel transcript, antisense to TAX1BP1	2.37	1.56	3.1
AC005094.1	0	0	0	1	1	processed_pseudogene	ribosomal protein L31 (RPL31) pseudogene	0	0	0
AC005096.1	0.411312	1.13215	4.22625	0.743495	1	antisense	novel transcript, antisense to CUX1	0	0.71	0.52
AC005099.1	0.183374	-1.09649	4.32799	0.771122	1	processed_pseudogene	ribosomal protein L13a (RPL13A) pseudogene	0.55	0	0
AC005102.1	0	0	0	1	1	processed_pseudogene	THO complex 4 (THOC4) pseudogene	0	0	0
AC005104.1	11.6454	0.971108	0.756484	0.192303	1	antisense	novel transcript	10.61	17.33	7
AC005104.2	0.163379	1.23035	4.29924	0.711541	1	processed_pseudogene	potassium channel tetramerisation domain containing 5 (KCTD5) pseudogene	0	0.49	0
AC005105.1	0	0	0	1	1	processed_pseudogene	ribosomal protein S2 (RPS2) pseudogene	0	0	0
AC005144.1	0	0	0	1	1	lincRNA	novel transcript	0	0	0
AC005150.1	0.490136	2.86164	4.15412	0.360352	1	lincRNA	novel transcript	0	1.47	0
AC005154.1	2.77088	0.413509	1.62551	0.798358	1	processed_pseudogene	pseudogene similar to part of transient receptor potential cation channel, subfamily C, member 6 TRPC6	2.31	3.37	2.64
AC005154.2	17.7805	-0.526067	0.605839	0.39037	0.838081	transcribed_processed_pseudogene	pseudogene similar golgi autoantigen, golgin subfamily a, 8A GOLGA8A	25.1	13.72	14.51
AC005154.3	0.201525	-1.09649	4.32799	0.739912	1	lincRNA	novel transcript	0.6	0	0
AC005154.4	3.38428	-0.600484	1.24237	0.632311	1	lincRNA	novel transcript	3.51	2.53	4.11
AC005154.5	0.607207	0.396412	3.83345	0.911704	1	protein_coding	novel protein	1.1	0.72	0
AC005156.1	0.506114	-0.174751	4.14811	0.989309	1	unprocessed_pseudogene	EF-hand calcium binding domain 1 (EFCAB1) pseudogene	0	0.49	1.02
AC005160.1	0	0	0	1	1	sense_intronic	novel transcript	0	0	0
AC005162.1	0.172205	-1.09649	4.32799	0.795632	1	antisense	novel transcript	0	0	0.52
AC005162.2	6.9626	0.040556	0.832199	0.960456	1	antisense	novel transcript	6.51	7.13	7.25
AC005162.3	96.4961	0.11481	0.29235	0.693589	0.945396	antisense	novel transcript, antisense to CPVL	81.94	101.58	105.97
AC005165.1	121.279	0.982271	0.608502	0.097074	0.531236	lincRNA	novel transcript	151	180.6	32.24
AC005165.2	0	0	0	1	1	processed_pseudogene	ubiquitin A-52 residue ribosomal protein fusion product 1 (UBA52) pseudogeneA	0	0	0
AC005176.1	0.183374	-1.09649	4.32799	0.771122	1	transcribed_unprocessed_pseudogene	lectin, galactoside-binding, soluble, 14 (LGALS14) pseudogene	0.55	0	0
AC005176.2	0	0	0	1	1	processed_pseudogene	transmembrane protein 128 (TMEM128) pseudogene	0	0	0
AC005178.1	0	0	0	1	1	processed_pseudogene	DnaJ (Hsp40) homolog, subfamily C, member 24 (DNAJC24) pseudogene	0	0	0
AC005180.1	0.120205	1.00619	4.31524	0.87893	1	lincRNA	novel transcript	0	0.36	0
AC005180.2	1.3317	0.75935	1.95883	0.695734	1	lincRNA	novel transcript	0.61	1.85	1.53
AC005181.1	0	0	0	1	1	processed_pseudogene	SERPINE1 mRNA binding protein 1 (SERBP1) pseudogene	0	0	0
AC005183.1	1.09555	-3.40808	2.7701	0.20507	1	processed_pseudogene	SDA1 domain containing 1 (SDAD1) pseudogene	2.25	0	1.04
AC005185.1	0	0	0	1	1	processed_pseudogene	melanoma antigen family A, 10 (MAGEA10) pseudogene	0	0	0
AC005186.1	1.06093	-2.36988	3.41954	0.483134	1	lincRNA	novel transcript	0	0.19	3
AC005189.1	0.384899	-1.86428	4.32219	0.567707	1	processed_pseudogene	novel pseudogene similar to LOC203547	1.15	0	0
AC005191.1	0	0	0	1	1	processed_pseudogene	Finkel-Biskis-Reilly murine sarcoma virus (FBR-MuSV) ubiquitously expressed (FAU) pseudogene	0	0	0
AC005197.1	2.87262	-0.039252	1.47906	0.975556	1	antisense	novel transcript, antisense to CERS1	2.79	2.81	3.01
AC005208.1	0.604576	-2.53506	4.28077	0.486763	1	antisense	novel transcript	1.81	0	0
AC005209.1	0	0	0	1	1	antisense	novel transcript, antisense to DNAH9	0	0	0
AC005220.1	1.46534	0.167184	1.88195	0.928853	1	antisense	novel transcript	2.32	1.55	0.52
AC005224.1	27.3582	-0.156803	0.433006	0.717754	0.952616	lincRNA	novel transcript	27.81	25.35	28.91
AC005224.2	0.55665	-2.42595	3.35459	0.397978	1	lincRNA	novel transcript	1.16	0	0.51
AC005224.3	13.6153	-0.051489	0.631547	0.93497	1	lincRNA	novel transcript	10.98	13.33	16.54
AC005224.4	84.6383	1.72114	0.303721	0	2e-06	lincRNA	novel transcript	49.27	157.83	46.82
AC005225.1	2.22396	-0.5737	1.4754	0.699581	1	sense_intronic	novel transcript, sense intronic to HEATR4	2.91	1.68	2.08
AC005225.2	94.6955	-0.43259	0.33581	0.203531	0.69681	antisense	novel transcript, antisense to ACOT6	78.36	77.07	128.66
AC005225.3	2.97398	0.323313	1.23304	0.792512	1	antisense	novel transcript, antisense to HEATR4	2.95	3.44	2.54
AC005229.1	0	0	0	1	1	processed_pseudogene	Huntingtin interacting protein K (HYPK) pseudogene	0	0	0
AC005229.2	0	0	0	1	1	processed_pseudogene	ribosomal protein L32 (RPL32) pseudogene	0	0	0
AC005229.3	0	0	0	1	1	processed_pseudogene	ACOT13 acyl-CoA thioesterase 13, pseudogene	0	0	0
AC005229.4	151.51	-0.156603	0.254206	0.539429	0.904961	antisense	novel transcript, antisense to CUL1	173.22	140.79	140.52
AC005230.1	0.770616	2.34458	2.87126	0.378609	1	transcribed_processed_pseudogene	tetratricopeptide repeat domain 7B (TTC7B) pseudogene	0	1.74	0.57
AC005232.1	1.49788	1.85696	1.80708	0.287843	1	antisense	novel transcript, antisense to CPVL	0.55	2.91	1.03
AC005234.1	0	0	0	1	1	antisense	novel transcript	0	0	0
AC005237.1	1.7689	-2.61142	2.0076	0.183915	1	antisense	novel transcript	2.9	0.35	2.06
AC005237.2	0.171498	-1.09649	4.32799	0.79737	1	processed_pseudogene	zinc finger CCCH-type containing 12A (ZC3H12A) pseudogene	0	0	0.51
AC005244.1	1.48101	1.68918	1.94025	0.372972	1	processed_pseudogene	dynein, light chain, Tctex-type 1 (DYNLT1) pseudogene	1.12	2.75	0.57
AC005244.2	0.344411	-1.79627	4.32557	0.586359	1	lincRNA	novel transcript	0	0	1.03
AC005252.1	0.172205	-1.09649	4.32799	0.795632	1	processed_pseudogene	CTAGE family, member 9 (CTAGE9) pseudogene	0	0	0.52
AC005253.1	95.1054	0.166211	0.242495	0.491455	0.883716	antisense	novel transcript, antisense to KXD1	91.22	102.58	91.51
AC005253.2	0	0	0	1	1	antisense	novel transcript, antisense to KXD1	0	0	0
AC005255.1	0.201525	-1.09649	4.32799	0.739912	1	processed_pseudogene	transmembrane protein 167A (TMEM167A) pseudogene	0.6	0	0
AC005256.1	0.201525	-1.09649	4.32799	0.739912	1	lincRNA	novel transcript	0.6	0	0
AC005258.1	0.604576	-2.53506	4.28077	0.486763	1	protein_coding	novel protein, readthrough between OAZ1 and SPPL2B	1.81	0	0
AC005261.1	225.908	-0.13896	0.188003	0.461283	0.868377	lincRNA	novel transcript	216.57	211.76	249.4
AC005261.2	13.5708	0.071955	0.62078	0.906141	1	antisense	novel transcript, antisense to ZNF304	12.73	13.98	14
AC005261.3	27.1004	0.205373	0.453473	0.648821	0.934104	lincRNA	novel transcript	22.93	29.75	28.62
AC005261.4	0.183374	-1.09649	4.32799	0.771122	1	processed_pseudogene	PPPDE peptidase domain containing 1 pseudogene	0.55	0	0
AC005262.1	0	0	0	1	1	processed_pseudogene	ribosomal protein L35 (RPL35) pseudogene	0	0	0
AC005262.2	0	0	0	1	1	antisense	novel transcript, antisense to GNA11	0	0	0
AC005264.1	0	0	0	1	1	antisense	novel transcript, antisense to GNA15	0	0	0
AC005277.1	0	0	0	1	1	antisense	novel transcript, antisense to ARHGAP44	0	0	0
AC005277.2	0.665174	2.14651	3.62843	0.50953	1	antisense	novel transcript, antisense to ARHGAP44	0.55	1.45	0
AC005280.1	1.87976	1.13452	2.04727	0.572371	1	processed_transcript	novel transcript, antisense to NUMB and HEATR4	1.12	2.99	1.54
AC005280.2	0	0	0	1	1	lincRNA	novel transcript	0	0	0
AC005280.3	1.26954	0.336818	2.62451	0.896669	1	processed_transcript	novel transcript	2.37	1.44	0
AC005281.1	1.05008	0.976976	2.07463	0.629286	1	antisense	novel transcript	0.56	1.56	1.03
AC005288.1	846.094	-0.13137	0.121593	0.281742	0.767468	antisense	novel transcript, antisense to MED1 & FBXL20	894.31	794.98	849
AC005291.1	2.33092	-0.67426	1.65846	0.6886	1	antisense	novel transcript, antisense to MYH13	1.25	1.69	4.06
AC005291.2	0	0	0	1	1	antisense	novel transcript, antisense to MYH13	0	0	0
AC005294.1	0	0	0	1	1	processed_pseudogene	zinc finger protein 766 (ZNF766) pseudogene	0	0	0
AC005296.1	0	0	0	1	1	unprocessed_pseudogene	chromosome X open reading frame 40A (CXorf40A) pseudogene	0	0	0
AC005297.1	0	0	0	1	1	unprocessed_pseudogene	pseudogene similar to part of melanoma antigen family B proteins	0	0	0
AC005297.2	0	0	0	1	1	unprocessed_pseudogene	pseudogene similar to part of melanoma antigen family B proteins	0	0	0
AC005297.3	0	0	0	1	1	unprocessed_pseudogene	pseudogene similar to part of melanoma antigen family proteins	0	0	0
AC005300.1	0	0	0	1	1	processed_pseudogene	60S ribosomal protein L32 (RPL32) pseudogene	0	0	0
AC005301.1	0.863611	1.5402	2.4525	0.509406	1	processed_transcript	VWFP1-ANKRD62P1 readthrough transcript	0	1.56	1.03
AC005303.1	0	0	0	1	1	lincRNA	novel transcript	0	0	0
AC005304.1	0	0	0	1	1	lincRNA	novel transcript	0	0	0
AC005304.2	173.595	0.44204	0.332236	0.177666	0.667718	lincRNA	novel transcript	203.69	210.41	106.68
AC005304.3	0.710741	-0.791873	2.79589	0.79401	1	lincRNA	novel transcript	0.63	0.51	0.99
AC005306.1	9.77546	-0.365758	0.794939	0.64777	1	processed_transcript	novel transcript, antisense to BTBD2	13.93	8.2	7.2
AC005307.1	0.695015	2.24948	2.94254	0.396761	1	lincRNA	novel transcript	0	1.57	0.52
AC005323.1	0	0	0	1	1	antisense	novel transcript, antisense to MYH2, MYH8, MYH1 and MYH2	0	0	0
AC005323.2	0	0	0	1	1	antisense	novel transcript	0	0	0
AC005324.1	0.538173	-2.38407	4.01704	0.47768	1	antisense	novel transcript	0.64	0	0.97
AC005324.2	0	0	0	1	1	lincRNA	novel transcript	0	0	0
AC005324.3	6.55703	0.956198	0.875658	0.267362	1	protein_coding	novel tripartite motif-containing 16 (TRIM16) and CMT1A duplicated region transcript 1 (CDRT1) protein	6.38	9.67	3.63
AC005324.4	5.6595	-0.082524	1.03049	0.926277	1	protein_coding	novel transcript	5.26	5.5	6.22
AC005324.5	2.81527	0.36571	1.76012	0.833062	1	antisense	novel transcript	0	3.33	5.12
AC005324.6	0.201525	-1.09649	4.32799	0.739912	1	processed_pseudogene	NIMA (never in mitosis gene a)-related kinase 4 (NEK4) pseudogene	0.6	0	0
AC005326.1	0.615134	2.07875	3.08836	0.445267	1	processed_pseudogene	pseudogene similar to asparagine synthetase ASNS	0	1.37	0.47
AC005329.1	107.355	0.666547	0.287181	0.018531	0.244759	antisense	novel transcript, antisense to NDUFS7	102.44	142.36	77.26
AC005329.2	0	0	0	1	1	antisense	novel transcript, antisense to MUM1	0	0	0
AC005329.3	7.18778	-0.926127	1.04084	0.386509	1	antisense	novel transcript, antisense to NDUFS7	10.31	4.59	6.66
AC005330.1	5.00385	-0.793014	1.07235	0.465895	1	lincRNA	novel transcript	6.92	3.37	4.71
AC005332.1	23.5677	-0.297817	0.520722	0.569425	0.911335	antisense	novel transcript, antisense to AMZ2	30.72	20.38	19.6
AC005332.2	7.28638	-0.118419	0.86805	0.889923	1	lincRNA	novel transcript	9.77	6.92	5.17
AC005332.3	61.6411	-0.059877	0.304012	0.843481	0.973421	lincRNA	novel transcript	60.99	59.77	64.16
AC005332.4	169.888	-0.201307	0.19951	0.314958	0.792722	lincRNA	novel transcript	176.88	154.41	178.37
AC005332.5	221.913	-0.055449	0.193412	0.774644	0.964077	lincRNA	novel transcript	210.5	216.35	238.89
AC005332.6	2774.29	-0.04156	0.108118	0.70108	0.947763	lincRNA	novel transcript	2701.36	2721.05	2900.48
AC005332.7	7.91876	0.251922	0.818649	0.757357	1	lincRNA	novel transcript	9.91	8.83	5.02
AC005336.1	0	0	0	1	1	processed_pseudogene	inositol polyphosphate multikinase (IPMK) pseudogene	0	0	0
AC005336.2	0	0	0	1	1	processed_pseudogene	polymerase (RNA) mitochondrial (DNA directed) (POLRMT) pseudogene	0	0	0
AC005339.1	2.99434	-4.85496	2.25712	0.043172	1	antisense	novel transcript, antisense to TNFAIP8L1	4.58	0	4.4
AC005341.1	0	0	0	1	1	processed_pseudogene	mitogen-activated protein kinase 1 interacting protein 1-like (MAPK1IP1L) pseudogene	0	0	0
AC005342.1	3.76753	-0.884462	1.1614	0.450076	1	antisense	novel transcript	5.3	2.38	3.62
AC005342.2	0	0	0	1	1	antisense	novel transcript	0	0	0
AC005344.1	0	0	0	1	1	antisense	novel transcript, antisense to CACNA1C	0	0	0
AC005345.1	0	0	0	1	1	processed_pseudogene	pseudogene similar to part of adaptor-related protein complex 3, sigma 1 subunit	0	0	0
AC005351.1	0	0	0	1	1	processed_pseudogene	apolipoprotein O-like (APOOL) pseudogene	0	0	0
AC005355.1	0.99146	2.85189	3.21683	0.341614	1	lincRNA	novel transcript	0.56	2.42	0
AC005357.1	0	0	0	1	1	processed_pseudogene	zinc finger protein pseudogene	0	0	0
AC005357.2	0	0	0	1	1	transcribed_unprocessed_pseudogene	cyclin Y-like pseudogene	0	0	0
AC005358.1	0	0	0	1	1	antisense	novel transcript, antisense to MYOCD	0	0	0
AC005358.2	4.08909	-0.751296	1.22456	0.543991	1	antisense	novel transcript, antisense to MYOCD	7.43	2.77	2.07
AC005363.1	11.202	0.672981	1.08192	0.527854	1	transcribed_processed_pseudogene	ribosomal protein L26 (RPL26) pseudogene	12.6	15	6.01
AC005363.2	11.1628	0.289052	0.731132	0.689828	1	lincRNA	novel transcript	6.88	12.7	13.91
AC005377.1	0	0	0	1	1	processed_pseudogene	ribosomal protein L9, pseudogene	0	0	0
AC005379.1	1.44483	-2.13577	2.71961	0.464407	1	antisense	novel transcript, antisense to ARID3A	1.05	0.47	2.81
AC005381.1	0	0	0	1	1	lincRNA	novel transcript	0	0	0
AC005383.1	3.5484	-0.042564	1.34958	0.974591	1	antisense	novel transcript, antisense to VWA2	4.23	3.41	3.01
AC005387.1	2.56675	0.223395	1.37688	0.869869	1	antisense	novel transcript, antisense to FKBP8	2.74	2.85	2.11
AC005387.2	2.6751	-1.6042	1.90687	0.414722	1	antisense	novel transcript, antisense to FKBP8	4.41	1.08	2.53
AC005391.1	0.988633	0.512411	2.39937	0.829383	1	sense_intronic	novel transcript, sense intronic to ARID3A	1.75	1.21	0
AC005392.1	0	0	0	1	1	lincRNA	novel transcript	0	0	0
AC005392.2	0.344411	-1.79627	4.32557	0.586359	1	lincRNA	novel transcript	0	0	1.03
AC005392.3	0	0	0	1	1	antisense	novel transcript, antisense to CD177	0	0	0
AC005393.1	5.36	-0.186989	0.957594	0.844943	1	lincRNA	novel transcript	4.62	4.9	6.57
AC005394.1	0.342996	-1.79281	4.32571	0.587067	1	lincRNA	novel transcript	0	0	1.03
AC005394.2	0.748907	-0.916526	3.1523	0.785783	1	processed_transcript	novel transcript	1.76	0.49	0
AC005410.1	0	0	0	1	1	transcribed_processed_pseudogene	ribosomal protein L21 pseudogene 122	0	0	0
AC005410.2	0.120205	1.00619	4.31524	0.87893	1	antisense	novel transcript, antisense to DNAH9	0	0.36	0
AC005412.1	0	0	0	1	1	processed_pseudogene	gap junction protein, alpha 4, 37kDa (GJA4) pseudogene	0	0	0
AC005476.1	0	0	0	1	1	processed_pseudogene	PDZ domain-containing protein 11 (PDZD11) pseudogene	0	0	0
AC005476.2	49.6164	0.014959	0.356518	0.962991	0.990188	antisense	novel transcript, antisense to SIPA1L1	54.42	49.88	44.55
AC005479.1	1.54342	-1.35434	2.14838	0.534635	1	lincRNA	novel transcript	2.92	0.72	0.99
AC005479.2	1.28205	-0.812022	2.39906	0.739434	1	lincRNA	novel transcript	3	0.84	0
AC005480.1	76.6225	0.262268	0.269641	0.328398	0.80392	antisense	novel transcript, antisense to ZNF410	73.6	86.14	70.13
AC005480.2	0	0	0	1	1	processed_pseudogene	ribosomal protein L41 (RPL41) pseudogene	0	0	0
AC005481.1	0	0	0	1	1	antisense	novel transcript, antisense to PTPRN2	0	0	0
AC005482.1	0	0	0	1	1	lincRNA	novel transcript	0	0	0
AC005486.1	1.06897	-3.37718	3.34251	0.292651	1	antisense	novel transcript	0	0	3.21
AC005487.1	0.344411	-1.79627	4.32557	0.586359	1	lincRNA	novel transcript	0	0	1.03
AC005498.1	0	0	0	1	1	lincRNA	novel transcript	0	0	0
AC005498.2	8.04824	-0.267156	0.833722	0.749288	1	lincRNA	novel transcript	8.02	7.04	9.09
AC005498.3	17.2173	-0.682539	0.658444	0.308225	0.787808	antisense	novel transcript, antisense to ZFP28	18.14	12.33	21.18
AC005515.1	1.58436	3.52121	2.07063	0.07049	1	transcribed_unprocessed_pseudogene	Charcot-Leyden crystal protein pseudogene	0.33	4.24	0.19
AC005515.2	0.183374	-1.09649	4.32799	0.771122	1	lincRNA	novel transcript	0.55	0	0
AC005518.1	0	0	0	1	1	sense_intronic	novel transcript	0	0	0
AC005518.2	0	0	0	1	1	processed_pseudogene	phosphoribosylaminoimidazole carboxylase, phosphoribosylaminoimidazole succinocarboxamide synthetase, pseudogene	0	0	0
AC005519.1	43.6759	-0.780847	0.385271	0.04566	0.384494	sense_overlapping	novel transcript, sense overlapping ABCD4	53.96	29.4	47.67
AC005520.1	93.5547	-0.016977	0.291109	0.952948	0.98946	protein_coding	novel transcript	88.32	93.13	99.21
AC005520.2	27.7784	0.320635	0.490737	0.510727	0.890711	antisense	novel transcript, antisense to C14orf43	32.02	31.9	19.41
AC005520.3	1.55244	-0.138397	1.85856	0.937747	1	sense_intronic	novel transcript	1.66	1.42	1.58
AC005520.4	0	0	0	1	1	processed_pseudogene	TAF15 RNA polymerase II, TATA box binding protein (TBP)-associated factor, 68kDa (TAF15) pseudogene	0	0	0
AC005520.5	0.665889	-1.03444	3.22934	0.734424	1	antisense	novel transcript, antisense to PTGR2	1.13	0.36	0.51
AC005521.1	0.183374	-1.09649	4.32799	0.771122	1	processed_pseudogene	ribosomal protein S2 (RPS2) pseudogene	0.55	0	0
AC005522.1	0.998708	1.67516	2.39297	0.47983	1	antisense	novel transcript, antisense to DTX2	1.17	1.82	0
AC005523.1	3.8594	1.20494	1.16267	0.288812	1	lincRNA	novel transcript	2.32	6.21	3.05
AC005523.2	2161.88	0.034387	0.106407	0.746318	0.959332	antisense	novel transcript, antisense to FEM1A	2096.06	2197.19	2192.41
AC005524.1	0	0	0	1	1	transcribed_unprocessed_pseudogene	SHC SH2-domain binding protein 1 (SHCBP1) pseudogene	0	0	0
AC005529.1	0.539506	-2.38965	4.01448	0.476747	1	sense_intronic	novel transcript, sense intronic to THOC5	0.52	0	1.1
AC005531.1	4.64808	-0.43624	1.13651	0.702835	1	processed_pseudogene	suppression of tumorigenicity 13 (colon carcinoma) (Hsp70 interacting protein) (ST13) pseudogene	7.11	3.74	3.1
AC005532.1	20.9763	-0.022959	0.51279	0.962762	0.990188	processed_transcript	novel transcript	24.71	20.7	17.51
AC005532.2	0	0	0	1	1	processed_pseudogene	pseudogene similar to part of UTP6, small subunit (SSU) processome component, homolog (yeast) (UTP6)	0	0	0
AC005534.1	1.58762	-0.045167	2.17155	0.981973	1	antisense	novel transcript	0.61	1.55	2.6
AC005534.2	0	0	0	1	1	processed_pseudogene	ribosomal protein L26-like 1 (RPL26L1) pseudogene	0	0	0
AC005537.1	90.9524	-0.115384	0.262437	0.660659	0.937429	lincRNA	novel transcript	95.75	86.02	91.09
AC005538.1	0	0	0	1	1	antisense	novel transcript	0	0	0
AC005539.1	0.240411	1.86879	4.22561	0.526122	1	processed_pseudogene	metastasis associated 1 family, member 3 (MTA3) pseudogene	0	0.72	0
AC005540.1	26.7781	0.155832	0.581013	0.787248	0.96623	antisense	novel transcript	16.92	28.9	34.52
AC005544.1	38.05	-0.75874	0.481847	0.122397	0.588023	antisense	novel transcript	30.92	26.1	57.13
AC005544.2	0	0	0	1	1	antisense	novel transcript	0	0	0
AC005546.1	4.61227	-0.98876	1.20606	0.419974	1	lincRNA	novel transcript	6.67	2.75	4.41
AC005549.1	0	0	0	1	1	lincRNA	novel transcript	0	0	0
AC005550.1	0	0	0	1	1	lincRNA	novel transcript	0	0	0
AC005550.2	0	0	0	1	1	antisense	novel transcript, antisense to MEOX2	0	0	0
AC005551.1	0.120205	1.00619	4.31524	0.87893	1	protein_coding	novel protein	0	0.36	0
AC005552.1	0	0	0	1	1	lincRNA	novel transcript	0	0	0
AC005559.1	2.58438	1.43893	1.89001	0.430273	1	processed_pseudogene	Rho GTPase activating protein 33 (ARHGAP33) pseudogene	2.29	4.43	1.03
AC005562.1	570.342	-0.074943	0.179724	0.677352	0.941645	processed_transcript	novel transcript	629.98	550.62	530.43
AC005562.2	0	0	0	1	1	unprocessed_pseudogene	leucine rich repeat containing 37B (LRRC37B) pseudogene	0	0	0
AC005580.1	0.120205	1.00619	4.31524	0.87893	1	lincRNA	novel transcript	0	0.36	0
AC005586.1	49.3743	0.298812	0.416507	0.47002	0.873813	antisense	novel transcript	57.96	56.24	33.92
AC005586.2	10.6194	0.920765	0.821524	0.252745	1	sense_overlapping	novel transcript, overlapping LRRC61	8.61	15.53	7.72
AC005587.1	0	0	0	1	1	processed_pseudogene	ribosomal protein L15 (RPL15) pseudogene	0	0	0
AC005588.1	0	0	0	1	1	processed_pseudogene	NADH dehydrogenase subunit 6 (ND6) pseudogene	0	0	0
AC005592.1	0.163379	1.23035	4.29924	0.711541	1	lincRNA	novel transcript	0	0.49	0
AC005597.1	0	0	0	1	1	antisense	novel transcript, antisense to ZNF536	0	0	0
AC005606.1	0	0	0	1	1	lincRNA	novel transcript	0	0	0
AC005606.2	1.68763	0.305718	2.95168	0.917005	1	lincRNA	novel transcript	0	1.96	3.11
AC005609.1	9.09896	-0.634967	0.790677	0.425245	1	antisense	novel transcript, antisense to PCDHA13	9.93	6.56	10.82
AC005609.2	0	0	0	1	1	antisense	novel transcript, antisense to PCDHA9	0	0	0
AC005609.3	6.17261	0.151227	1.03292	0.883632	1	antisense	novel transcript, antisense to PCDHA12	4.04	6.71	7.76
AC005609.4	0	0	0	1	1	antisense	novel transcript, antisense to PCDHA10	0	0	0
AC005609.5	40.7445	0.311465	0.436269	0.472318	0.87444	antisense	novel transcript, antisense to PCDHA5, PCDHA4, PCDHA3, PCDHA2 and PCDHA1	48.67	46.69	26.87
AC005614.1	8.2241	-0.2866	0.781897	0.715023	1	antisense	novel transcript, antisense to ZNF780A	10.26	7.18	7.23
AC005614.2	12.282	-0.78299	0.7801	0.327222	1	processed_transcript	novel transcript	14.85	8.5	13.49
AC005616.1	3.90599	-0.902782	1.19049	0.453056	1	lincRNA	novel transcript	4.68	2.45	4.59
AC005618.1	111.138	0.481457	0.333635	0.144248	0.614713	lincRNA	novel transcript	108.35	135.96	89.1
AC005618.2	1.94323	0.19196	2.30861	0.931814	1	antisense	novel transcript, antisense to protocadherin gamma cluster	1.68	2.1	2.05
AC005618.3	26.5921	-0.43138	0.484938	0.377175	0.82847	antisense	novel transcript, antisense to PCDHGB1	34.08	21.43	24.27
AC005622.1	0.163379	1.23035	4.29924	0.711541	1	transcribed_unprocessed_pseudogene	phospholipase A2 inhibitor and Ly6/PLAUR domain-containing protein-like [Source:NCBI gene;Acc:105372412]	0	0.49	0
AC005625.1	2.30457	0.783077	1.45732	0.587556	1	antisense	novel transcript, antisense to CATSPERG	1.2	3.25	2.46
AC005632.1	0	0	0	1	1	unprocessed_pseudogene	carbonic anhydrase VA, mitochondrial (CA5A) pseudogene	0	0	0
AC005632.2	3.88308	0.091277	1.20336	0.938874	1	sense_intronic	novel transcript, sense intronic to METTL9	3.4	4.05	4.19
AC005632.3	0	0	0	1	1	processed_pseudogene	ribosomal protein S10 (RPS10) pseudogene	0	0	0
AC005632.4	0	0	0	1	1	lincRNA	novel transcript	0	0	0
AC005670.1	4.55105	-1.66295	1.29193	0.20595	1	lincRNA	novel transcript	5.78	1.77	6.11
AC005670.2	155.59	0.503311	0.303823	0.093172	0.523411	protein_coding	novel transcript	151.88	193.37	121.52
AC005674.1	7.41535	-1.02085	1.04554	0.338201	1	antisense	novel transcript, antisense to SLC2A9	11.64	4.28	6.32
AC005674.2	18.5254	-0.562903	0.535308	0.297014	0.779286	sense_overlapping	novel transcript, overlapping WDR1	22.89	14.03	18.65
AC005682.1	0.677198	-1.04269	2.82683	0.697862	1	unprocessed_pseudogene	solute carrier family 40 (iron-regulated transporter), member 1 (SLC40A1) pseudogene	1.16	0.36	0.51
AC005692.1	0	0	0	1	1	lincRNA	novel transcript	0	0	0
AC005692.2	1.07589	0.71278	2.74892	0.793489	1	antisense	novel transcript, antisense to novel TMEM gene	1.77	1.45	0
AC005695.1	23.442	-0.44206	0.489932	0.370471	0.824729	antisense	novel transcript, antisense to NTN1	25.01	18.9	26.41
AC005695.2	0	0	0	1	1	antisense	novel transcript, antisense to STX8	0	0	0
AC005695.3	6.1362	-0.106439	0.964283	0.912442	1	lincRNA	novel transcript	5.5	5.91	7
AC005696.1	12.1292	-0.173075	0.674731	0.798154	1	antisense	novel transcript, antisense to CLUH	10.5	11.24	14.65
AC005696.2	0	0	0	1	1	antisense	novel transcript, antisense to PAFAH1B1	0	0	0
AC005696.3	2.84809	1.58476	1.66067	0.328182	1	lincRNA	novel transcript	1.75	5.14	1.66
AC005696.4	4.34381	-0.115496	1.25434	0.926417	1	lincRNA	novel transcript	7.38	4.1	1.56
AC005697.1	0	0	0	1	1	protein_coding	novel protein	0	0	0
AC005697.2	5.13825	1.12501	1.25113	0.356648	1	antisense	novel transcript, antisense to C17orf108	1.67	8.1	5.65
AC005699.1	0	0	0	1	1	lincRNA	novel transcript	0	0	0
AC005702.1	0.240411	1.86879	4.22561	0.526122	1	protein_coding	novel protein	0	0.72	0
AC005702.2	0.466106	1.36953	3.4298	0.646713	1	processed_pseudogene	UDP-N-acetyl-alpha-D-galactosamine:polypeptide N-acetylgalactosaminyltransferase 1 (GalNAc-T1) (GALNT1) pseudogene	0.54	0.85	0
AC005702.3	7.4726	0.429261	0.834284	0.602874	1	unprocessed_pseudogene	double C2-like domains, beta (DOC2B) pseudogene	7.07	9.01	6.33
AC005702.4	0	0	0	1	1	unprocessed_pseudogene	tumor necrosis factor receptor superfamily, member 13B (TNFRSF13B) pseudogene	0	0	0
AC005703.1	0	0	0	1	1	lincRNA	novel transcript	0	0	0
AC005703.2	0	0	0	1	1	lincRNA	novel transcript	0	0	0
AC005703.3	0	0	0	1	1	antisense	novel transcript	0	0	0
AC005703.4	0.403789	2.59696	4.16877	0.396684	1	lincRNA	novel transcript	0	1.21	0
AC005722.1	0	0	0	1	1	processed_pseudogene	TBC1 domain family, member 25 (TBC1D25) pseudogene	0	0	0
AC005722.2	4.62831	0.763872	1.19785	0.515428	1	lincRNA	novel transcript	2.82	6.37	4.69
AC005722.3	0.120205	1.00619	4.31524	0.87893	1	antisense	novel transcript, antisense to ALDH3A1	0	0.36	0
AC005725.1	3.58395	-0.176775	1.23816	0.886473	1	lincRNA	novel transcript	3.91	3.3	3.54
AC005726.1	212.713	-0.559281	0.222242	0.013204	0.203379	protein_coding	novel protein	215.27	161.42	261.46
AC005726.2	8.26264	0.637592	0.811025	0.426743	1	antisense	novel transcript, antisense to KIAA0100	5.78	10.85	8.16
AC005726.3	22.4716	-0.834116	0.496109	0.0965	0.529686	sense_intronic	novel transcript, sense intronic to novel protein	29.02	14.7	23.7
AC005726.4	0	0	0	1	1	antisense	novel transcript, antisense to ALDOC	0	0	0
AC005726.5	37.2995	-0.311663	0.553698	0.577323	0.914118	antisense	novel transcript, antisense to novel protein	51.79	32.19	27.92
AC005730.1	0.201525	-1.09649	4.32799	0.739912	1	transcribed_processed_pseudogene	coiled-coil-helix-coiled-coil-helix domain containing 1 (CHCHD1) pseudogene	0.6	0	0
AC005730.2	35.2144	0.276526	0.536409	0.60298	0.920162	antisense	novel transcript, antisense to SPECC1	18.69	39.97	46.98
AC005730.3	4.54162	1.11711	1.21959	0.348935	1	sense_intronic	novel transcript	1.61	7.12	4.89
AC005736.1	40.1366	-0.13346	0.460272	0.771207	0.963154	lincRNA	novel transcript	29.68	37.59	53.14
AC005736.2	0.527661	-2.36442	3.39434	0.410631	1	antisense	novel transcript, antisense ADCY9	0.53	0	1.06
AC005740.1	0	0	0	1	1	processed_pseudogene	glycine cleavage system protein H (aminomethyl carrier) (GCSH) pseudogene	0	0	0
AC005740.2	0.506969	-0.178098	3.48692	0.987673	1	processed_pseudogene	mitochondrial ribosomal protein L11 (MRPL11) pseudogene	0	0.5	1.02
AC005740.3	1.5238	0.266823	1.87713	0.886161	1	antisense	novel transcript	2.35	1.7	0.52
AC005740.4	1.52957	-0.330506	1.95773	0.867139	1	antisense	novel transcript, antisense to PCDH12	2.22	1.33	1.04
AC005741.1	0	0	0	1	1	processed_pseudogene	frataxin (FXN) pseudogene	0	0	0
AC005746.1	3.97909	0.099443	1.10346	0.927936	1	sense_intronic	novel transcript, sense intronic to BCAS3	4.6	4.17	3.16
AC005746.2	2.23228	-0.256326	1.63927	0.875245	1	antisense	novel transcript, antisense to BCAS3	2.3	1.95	2.44
AC005746.3	0	0	0	1	1	antisense	novel transcript, antisense to BCAS3	0	0	0
AC005753.1	1.11009	1.01959	2.2514	0.644641	1	lincRNA	novel transcript	1.14	1.68	0.51
AC005757.1	1.23226	0.433407	2.66542	0.870121	1	antisense	novel transcript, antisense to PPP1R37	1.7	1.51	0.49
AC005758.1	0	0	0	1	1	transcribed_unprocessed_pseudogene	ATPase, aminophospholipid transporter, class I, type 8 pseudogene	0	0	0
AC005759.1	2.67959	-1.45497	1.52429	0.342349	1	antisense	novel transcript, antisense to PDE4C	2.99	1.09	3.96
AC005771.1	0	0	0	1	1	processed_pseudogene	member RAS oncogene family (RAB9) pseudogene	0	0	0
AC005772.1	0	0	0	1	1	lincRNA	novel transcript	0	0	0
AC005774.1	0	0	0	1	1	antisense	novel transcript, antisense to RBFOX1	0	0	0
AC005775.1	24.5274	0.192933	0.608161	0.749924	0.959972	antisense	novel transcript, antisense to MADCAM1 and TPGS1	29.32	26.76	17.51
AC005776.1	0.77372	3.52397	3.34081	0.193887	1	processed_pseudogene	ribosomal protein L21 (RPL21) pseudogene	0	2.32	0
AC005776.2	22.1598	0.690177	0.493994	0.157516	0.635824	lincRNA	novel transcript	18.62	29.76	18.1
AC005777.1	0	0	0	1	1	unprocessed_pseudogene	megakaryocyte-associated tyrosine kinase (MATK) pseudogene	0	0	0
AC005779.1	0.507041	-0.180987	3.48626	0.986125	1	antisense	novel transcript, antisense to EXOC3L2	0	0.5	1.02
AC005779.2	0.997084	0.689354	2.78366	0.80201	1	protein_coding	novel transcript	1.65	1.34	0
AC005785.1	40.7529	-0.366104	0.378381	0.336548	0.808774	processed_transcript	novel transcript, antisense to AKAP8 and AKAP8L	41.35	34.3	46.61
AC005786.1	0.305131	0.255368	4.3143	1	1	processed_pseudogene	ribosomal protein S7 (RPS7) pseudogene	0.56	0.35	0
AC005786.2	0.373452	-1.82268	4.3248	0.572825	1	lincRNA	novel transcript	0.6	0	0.52
AC005786.3	18.5255	-0.494225	0.841447	0.564132	0.90973	antisense	novel transcript, antisense to MFSD12	26.03	14.66	14.88
AC005789.1	0	0	0	1	1	antisense	novel transcript, antisense to GGN	0	0	0
AC005790.1	7.44484	-0.801034	0.882614	0.370145	1	antisense	novel transcript, antisense to PTPRS	10.88	4.95	6.5
AC005798.1	0	0	0	1	1	processed_pseudogene	prefoldin subunit 1 (PFDN1) pseudogene	0	0	0
AC005808.1	0	0	0	1	1	lincRNA	novel transcript	0	0	0
AC005821.1	5.74405	0.682324	1.12921	0.540754	1	antisense	novel transcript, antisense to MARCH10	2.03	7.55	7.65
AC005822.1	1.05217	-1.80766	3.44733	0.602527	1	processed_pseudogene	splicing factor, arginine/serine-rich 6 (SFRS6) pseudogene	2.8	0.35	0
AC005823.1	0.507216	-0.235962	3.48703	0.965838	1	lincRNA	novel transcript	0	0.48	1.04
AC005823.2	0	0	0	1	1	lincRNA	novel transcript	0	0	0
AC005828.1	0.650332	0.605528	3.16259	0.841576	1	antisense	novel transcript, antisense to TANC2	1.1	0.85	0
AC005828.2	0.403474	2.59585	4.16889	0.396858	1	antisense	novel transcript, antisense to TANC2	0	1.21	0
AC005828.3	0.7844	2.46123	3.43181	0.430854	1	antisense	novel transcript, antisense to TANC2	0.55	1.8	0
AC005828.4	3.13842	0.904143	1.35438	0.496353	1	lincRNA	novel transcript	1.84	4.54	3.03
AC005828.5	0	0	0	1	1	lincRNA	novel transcript	0	0	0
AC005828.6	0.29696	0.192975	4.3123	1	1	unprocessed_pseudogene	mitochondrially encoded cytochrome c oxidase III (MT-CO3) pseudogene	0	0.34	0.56
AC005828.7	0.172205	-1.09649	4.32799	0.795632	1	transcribed_processed_pseudogene	density-regulated protein (DENR) pseudogene	0	0	0.52
AC005829.2	0.355673	-1.8177	4.32449	0.580872	1	processed_pseudogene	dead end homolog 1 (zebrafish) (DND1) pseudogene	0.55	0	0.51
AC005832.1	32.9457	-0.394072	0.428563	0.361876	0.821788	sense_intronic	novel transcript, sense intronic to RP11-500M8.7	35.34	27.37	36.13
AC005832.2	0	0	0	1	1	processed_pseudogene	chromosome 1 open reading frame 114 (C1orf114) pseudogene	0	0	0
AC005832.3	0	0	0	1	1	processed_pseudogene	RAB5A, member RAS oncogene family (RAB5A) pseudogene	0	0	0
AC005832.4	8.87236	-0.260116	3.52895	0.941807	1	protein_coding	novel transcript	18.8	7.82	0
AC005833.1	0	0	0	1	1	protein_coding	novel protein	0	0	0
AC005833.2	0	0	0	1	1	lincRNA	new variant	0	0	0
AC005837.1	14.37	0.939851	0.62295	0.12502	1	antisense	novel transcript, antisense to MXRA7	13.18	21.13	8.8
AC005837.2	0	0	0	1	1	protein_coding	novel protein	0	0	0
AC005837.3	0.342996	-1.79281	4.32571	0.587067	1	antisense	novel transcript, antisense to MXRA7	0	0	1.03
AC005838.1	0	0	0	1	1	unprocessed_pseudogene	pseudogene fragment similar to COX10 homolog, cytochrome c oxidase assembly protein, heme A: farnesyltransferase (yeast) (COX10)	0	0	0
AC005838.2	10.6082	-0.058867	0.678553	0.930456	1	lincRNA	novel transcript	10.07	10.35	11.4
AC005840.1	1.1473	-0.635058	2.36455	0.791043	1	processed_pseudogene	ribosomal protein L31 (RPL31) pseudogene	0	0.85	2.59
AC005840.2	10.5725	0.552939	0.71511	0.433039	1	lincRNA	novel transcript	8.45	13.42	9.84
AC005840.3	0.346838	0.502336	4.29958	0.878542	1	processed_pseudogene	plakophilin 2 (PKP2) pseudogene	0.55	0.49	0
AC005840.4	6.84663	-0.119964	0.905596	0.891473	1	antisense	novel transcript, antisense to VAMP1	8.88	6.5	5.16
AC005841.1	0.689421	2.16125	2.95013	0.422517	1	antisense	novel transcript, antisense to FKBP4	0	1.5	0.56
AC005842.1	1.2376	-1.86884	2.49856	0.48034	1	antisense	novel transcript, antisense to PARP11	1.16	0.48	2.07
AC005845.1	0	0	0	1	1	lincRNA	novel transcript	0	0	0
AC005856.1	0.727434	0.958197	3.59268	0.77967	1	antisense	novel transcript, antisense to BCAS3	1.11	1.07	0
AC005863.1	5.96176	0.602746	1.02331	0.54962	1	lincRNA	novel transcript	4.99	7.73	5.16
AC005865.1	1.55967	2.72343	1.99489	0.151933	1	lincRNA	novel transcript	0.55	3.61	0.52
AC005865.2	20.6353	0.182288	0.533097	0.731385	0.95679	transcribed_unprocessed_pseudogene	tetraspanin 11 (TSPAN11) pseudogene	23.58	22.36	15.96
AC005868.1	0	0	0	1	1	processed_pseudogene	family with sequence similarity 32, member A (FAM32A) pseudogene	0	0	0
AC005871.1	0	0	0	1	1	lincRNA	novel transcript	0	0	0
AC005871.2	0	0	0	1	1	lincRNA	novel transcript	0	0	0
AC005884.1	0.183374	-1.09649	4.32799	0.771122	1	antisense	novel transcript, antisense to BCAS3	0.55	0	0
AC005884.2	0	0	0	1	1	antisense	novel transcript, antisense to BCAS3	0	0	0
AC005899.1	7.67134	-0.634435	0.835739	0.45288	1	lincRNA	novel transcript	8.24	5.65	9.12
AC005899.2	0	0	0	1	1	processed_pseudogene	nudix (nucleoside diphosphate linked moiety X)-type motif 15 (NUDT15) pseudogene	0	0	0
AC005899.3	1.24532	1.36345	2.27038	0.534075	1	lincRNA	novel transcript	0.58	2.08	1.07
AC005899.4	0.731385	-0.803653	3.19297	0.800006	1	processed_transcript	novel transcript	1.42	0.47	0.31
AC005899.5	3.1036	0.911882	1.24114	0.453798	1	lincRNA	novel transcript	1.72	4.52	3.07
AC005899.6	19.2349	-0.376439	0.536714	0.485411	0.881315	lincRNA	novel transcript	20.33	15.96	21.42
AC005899.7	0.711508	0.771936	3.09336	0.806915	1	lincRNA	novel transcript	1.16	0.98	0
AC005899.8	14.2873	-0.933968	0.768775	0.242779	1	antisense	novel transcript, antisense to PSMD11	16.2	9.4	17.26
AC005901.1	0	0	0	1	1	antisense	novel transcript, antisense to TBX4	0	0	0
AC005906.1	2.67102	-0.426251	1.35918	0.755962	1	processed_pseudogene	eukaryotic translation initiation factor 3, subunit F (EIF3F) pseudogene	2.28	2.21	3.52
AC005906.2	3.18762	0.003317	1.50847	0.957127	1	processed_transcript	novel transcript, sense overlapping KCNA1	0.72	3.11	5.74
AC005908.1	0	0	0	1	1	processed_pseudogene	ribosomal protein S26 (RPS26) pseudogene	0	0	0
AC005908.2	0	0	0	1	1	antisense	novel transcript	0	0	0
AC005909.1	0	0	0	1	1	lincRNA	novel transcript	0	0	0
AC005911.1	12.2869	-0.088924	0.703977	0.897061	1	sense_intronic	novel transcript	16.08	11.72	9.06
AC005912.1	3.58427	0.641236	1.36919	0.635566	1	processed_pseudogene	ribosomal protein S27 (RPS27) pseudogene	2.93	4.73	3.1
AC005912.2	7.44173	-0.599502	0.905685	0.513214	1	sense_intronic	novel transcript	10.58	5.56	6.19
AC005920.1	5.1224	-0.75078	1.03103	0.469654	1	lincRNA	novel transcript	4.66	3.47	7.24
AC005920.2	0	0	0	1	1	antisense	novel transcript	0	0	0
AC005920.3	3.96538	0.11878	1.12789	0.914179	1	lincRNA	novel transcript	3.09	4.17	4.64
AC005920.4	0.923737	1.64229	2.37356	0.474625	1	lincRNA	novel transcript	0.56	1.7	0.5
AC005921.1	0	0	0	1	1	processed_pseudogene	S100 calcium binding protein A10 (S100A10) pseudogene	0	0	0
AC005921.2	0	0	0	1	1	antisense	novel transcript, antisense to ANKRD40	0	0	0
AC005943.1	10.5686	0.59433	1.03472	0.558316	1	protein_coding	novel transcript, readthrough between UQCR11 and MBD3	7.28	13.64	10.79
AC005944.1	135.054	-0.519542	0.313595	0.103324	0.546825	antisense	novel transcript, antisense to AES	176.91	104.74	123.51
AC005951.1	0	0	0	1	1	processed_pseudogene	myosin, light chain 12-like, regulatory pseudogene	0	0	0
AC005954.1	1.25721	1.43499	2.15073	0.493726	1	sense_intronic	novel transcript, sense intronic to APBA3	0.55	2.19	1.04
AC005954.2	0.326757	2.27099	4.19082	0.453762	1	antisense	novel transcript, antisense to APBA3	0	0.98	0
AC005962.1	3.45003	0.130137	1.46211	0.927839	1	antisense	novel transcript, antisense to EPX	5.17	3.69	1.5
AC005972.1	0.163379	1.23035	4.29924	0.711541	1	processed_pseudogene	ribosomal protein L29 (RPL29) pseudogene	0	0.49	0
AC005972.2	0	0	0	1	1	processed_pseudogene	high mobility group nucleosomal binding domain 2 (HMGN2) pseudogene	0	0	0
AC005972.3	1.68465	-4.02061	2.21717	0.07363	1	lincRNA	novel transcript	3.54	0	1.51
AC005993.1	104.452	-0.275094	0.249977	0.273645	0.761261	lincRNA	novel transcript	111.25	91.45	110.66
AC005996.1	0	0	0	1	1	antisense	novel transcript	0	0	0
AC005999.1	0	0	0	1	1	lincRNA	novel transcript	0	0	0
AC006001.1	0.870308	-1.48609	3.04547	0.619006	1	processed_pseudogene	novel pseudogene	1.76	0.35	0.49
AC006001.2	39.7574	0.183022	0.390268	0.637724	0.929809	sense_intronic	novel transcript	44.93	43.05	31.29
AC006001.3	1189	-0.200514	0.121373	0.100768	0.541427	transcribed_unprocessed_pseudogene	RAB guanine nucleotide exchange factor (GEF) 1 (RABGEF1) pseudogene	1194.75	1081.48	1290.76
AC006001.4	0	0	0	1	1	processed_pseudogene	translocase of outer mitochondrial membrane 20 homolog (yeast) (TOMM20) pseudogene	0	0	0
AC006003.1	0	0	0	1	1	sense_intronic	novel transcript	0	0	0
AC006004.1	1.02588	0.841213	2.7314	0.751845	1	antisense	novel transcript	0.61	1.44	1.03
AC006006.1	0	0	0	1	1	processed_pseudogene	mediator complex subunit 1, pseudogene	0	0	0
AC006007.1	0.183374	-1.09649	4.32799	0.771122	1	lincRNA	novel transcript	0.55	0	0
AC006011.1	10.8193	0.199637	1.61401	0.901067	1	processed_pseudogene	ribosomal protein S26 (RPS26) pseudogene	11.21	11.89	9.36
AC006011.2	0.201525	-1.09649	4.32799	0.739912	1	processed_pseudogene	ZFP91 zinc finger protein (ZFP91) pseudogene	0.6	0	0
AC006012.1	5.54733	0.184634	0.997358	0.852496	1	lincRNA	novel transcript	7.52	5.98	3.15
AC006013.1	3.22357	0.902933	1.24642	0.45994	1	lincRNA	novel transcript	3.47	4.63	1.57
AC006015.1	1.10483	0.930156	2.30022	0.680498	1	unprocessed_pseudogene	solute carrier family 29 (nucleoside transporters), member 4 (SLC29A4) pseudogene	1.23	1.59	0.49
AC006017.1	2.6518	-1.05242	1.50878	0.491061	1	antisense	novel transcript	1.15	1.53	5.27
AC006019.1	1.38758	-2.23759	2.38565	0.350145	1	antisense	novel transcript	2.29	0.36	1.52
AC006019.2	0	0	0	1	1	antisense	novel transcript	0	0	0
AC006019.3	0	0	0	1	1	antisense	novel transcript	0	0	0
AC006020.1	0.52522	2.97841	3.82466	0.308253	1	processed_pseudogene	tetratricopeptide repeat domain 14 (TTC14) pseudogene	0	1.58	0
AC006022.1	0	0	0	1	1	processed_pseudogene	indolethylamine N-methyltransferase (INMT) pseudogene	0	0	0
AC006023.1	0.240411	1.86879	4.22561	0.526122	1	processed_pseudogene	HIG1 hypoxia inducible domain family, member 1A (HIGD1A) pseudogene	0	0.72	0
AC006023.2	0.825013	2.55356	3.41047	0.407745	1	unprocessed_pseudogene	methionyl aminopeptidase 2 (METAP2) pseudogene	0	1.96	0.51
AC006026.1	0	0	0	1	1	processed_pseudogene	ATP-binding cassette, sub-family E (OABP), member 1 (ABCE1) pseudogene	0	0	0
AC006026.2	0	0	0	1	1	processed_pseudogene	riboflavin kinase (RFK) pseudogene	0	0	0
AC006026.3	3.53968	-1.50453	1.52656	0.337737	1	antisense	novel transcript	7.02	1.56	2.04
AC006027.1	31.5158	-1.02087	0.491168	0.041801	0.37134	antisense	novel transcript, antisense to NOD1	35.5	18.54	40.51
AC006028.1	0	0	0	1	1	processed_pseudogene	prefoldin subunit 4 (PFDN4) pseudogene	0	0	0
AC006030.1	26.8133	0.392242	0.785217	0.613748	0.92208	protein_coding	artifact	38.27	31.8	10.37
AC006033.1	0	0	0	1	1	processed_pseudogene	coiled-coil-helix-coiled-coil-helix domain containing 10 (CHCHD10) pseudogene	0	0	0
AC006033.2	0.292494	0.282842	4.31518	1	1	lincRNA	novel transcript	0	0.36	0.52
AC006037.1	0	0	0	1	1	lincRNA	novel transcript	0	0	0
AC006041.1	0.171498	-1.09649	4.32799	0.79737	1	lincRNA	novel transcript	0	0	0.51
AC006042.1	44.1267	-0.302711	0.384731	0.434858	0.859301	antisense	novel transcript	45.22	38.42	48.75
AC006042.2	5.2282	-0.944792	1.01194	0.355803	1	antisense	novel transcript	6.31	3.23	6.14
AC006042.3	7.89111	-0.294854	0.849194	0.730219	1	processed_pseudogene	peptidylprolyl isomerase (cyclophilin)-like 4 (PPIL4) pseudogene	7.46	6.92	9.3
AC006042.4	1.39956	0.250249	1.88332	0.891338	1	antisense	novel transcript	0.54	1.56	2.1
AC006055.1	0	0	0	1	1	lincRNA	novel transcript	0	0	0
AC006058.1	0.183374	-1.09649	4.32799	0.771122	1	lincRNA	novel transcript	0.55	0	0
AC006058.2	0	0	0	1	1	lincRNA	novel transcript	0	0	0
AC006058.3	0	0	0	1	1	lincRNA	novel transcript	0	0	0
AC006059.1	25.3262	-0.078293	0.456172	0.863751	0.976754	antisense	novel transcript	26.15	24.32	25.51
AC006059.2	9.98732	2.09598	1.06513	0.041337	1	protein_coding	novel transcript	2.79	20.5	6.67
AC006059.3	0.163379	1.23035	4.29924	0.711541	1	processed_transcript	novel protein	0	0.49	0
AC006063.1	0.240411	1.86879	4.22561	0.526122	1	sense_intronic	novel transcript	0	0.72	0
AC006063.2	0	0	0	1	1	lincRNA	novel transcript	0	0	0
AC006064.1	3.86642	-0.968601	1.48508	0.522487	1	antisense	novel transcript	3.68	2.32	5.6
AC006064.2	11.4821	-0.064236	0.710037	0.926739	1	antisense	novel transcript, antisense to CHD4	13.53	11.09	9.82
AC006064.3	6.1993	-0.054273	0.917351	0.952739	1	antisense	novel transcript	7.75	5.96	4.89
AC006064.4	4.60687	0.725673	1.07191	0.492243	1	antisense	novel transcript, antisense to GAPDH	2.29	6.28	5.25
AC006064.5	0.403051	-1.90207	4.31999	0.560154	1	sense_intronic	small Cajal body-specific RNA 10	1.21	0	0
AC006064.6	18.8234	-5	4.20846	1	1	protein_coding	novel transcript	55.96	0	0.51
AC006065.1	0	0	0	1	1	processed_pseudogene	novel pseudogene	0	0	0
AC006065.2	0	0	0	1	1	processed_pseudogene	riboflavin kinase (RFK) pseudogene	0	0	0
AC006065.3	0	0	0	1	1	lincRNA	novel transcript	0	0	0
AC006065.4	0	0	0	1	1	lincRNA	novel transcript	0	0	0
AC006076.1	0.183374	-1.09649	4.32799	0.771122	1	lincRNA	novel transcript	0.55	0	0
AC006077.1	0	0	0	1	1	processed_pseudogene	ribosomal protein L31 (RPL31) pseudogene	0	0	0
AC006111.1	3.04988	0.244926	2.66555	0.926373	1	lincRNA	novel transcript	0	3.43	5.72
AC006111.2	159.911	-0.479186	0.204076	0.020093	0.255815	sense_overlapping	novel transcript, sense overlapping TRAP1	176.77	126.59	176.37
AC006111.3	2.11945	-1.70769	1.84919	0.367214	1	antisense	novel transcript, antisense to TRAP1	3.95	0.85	1.56
AC006115.1	0	0	0	1	1	processed_pseudogene	zinc finger protein pseudogene	0	0	0
AC006116.1	0.681063	0.795275	3.12286	0.79168	1	processed_pseudogene	glycerol-3-phosphate dehydrogenase 2 (mitochondrial), pseudogene	0.55	0.97	0.52
AC006116.10	22.7454	0.840345	0.584977	0.14404	0.614713	sense_intronic	novel transcript	20.83	32.16	15.24
AC006116.2	0.509506	-0.214992	4.13956	0.974947	1	transcribed_processed_pseudogene	NADH dehydrogenase (ubiquinone) complex I, assembly factor 1, pseudogene	0	0.49	1.04
AC006116.3	0	0	0	1	1	processed_pseudogene	Vomeronasal type-2 receptor, pseudogene	0	0	0
AC006116.4	9.08	0.245374	0.896321	0.782919	1	antisense	novel transcript, antisense to ZNF582	6.18	10.2	10.87
AC006116.5	1.36713	-2.01899	2.38079	0.42293	1	sense_intronic	novel transcript, sense intronic to ZSCAN5A	0.56	0.5	3.04
AC006116.6	5.20265	0.046238	1.14276	0.964082	1	sense_intronic	novel transcript, sense intronic to ZSCAN5A	3.6	5.26	6.75
AC006116.7	137.392	0.412936	0.248948	0.093139	0.523402	transcribed_processed_pseudogene	unamed protein product, pseudogene	119.49	164.38	128.32
AC006116.8	12.13	0.572976	0.630546	0.358566	1	antisense	novel transcript, antisense to ZSCAN5A	9.71	15.57	11.11
AC006116.9	8.65946	-0.246225	0.935966	0.768152	1	lincRNA	novel transcript	11.38	7.47	7.14
AC006122.1	0.538517	1.67145	3.9065	0.628006	1	transcribed_processed_pseudogene	ribosomal protein S15 (RPS15) pseudogene	0.57	1.05	0
AC006130.1	0.172205	-1.09649	4.32799	0.795632	1	antisense	novel transcript, antisense to ZNF555	0	0	0.52
AC006130.2	1.54614	-0.76807	2.48209	0.759746	1	processed_pseudogene	ribosomal protein L35a (RPL35A) pseudogene	0	1.03	3.6
AC006133.1	0	0	0	1	1	unprocessed_pseudogene	Charcot-Leyden crystal galectin (CLC) pseudogene	0	0	0
AC006141.1	6.53245	-0.658039	0.89597	0.467522	1	sense_intronic	novel transcript, sense intronic to MBTD1	8.67	4.75	6.18
AC006144.1	3.42579	-1.89405	1.70307	0.28489	1	processed_pseudogene	E-cadherin binding protein E7 (HAKAI) pseudogene	4.94	1.21	4.13
AC006145.1	113.849	0.130995	0.228386	0.564882	0.909792	antisense	novel transcript	110.65	120.71	110.19
AC006146.1	17.244	0.069265	0.641431	0.913596	0.98567	antisense	novel transcript, antisense to DNAL1	12.44	17.78	21.52
AC006148.1	0	0	0	1	1	antisense	novel transcript	0	0	0
AC006148.2	0	0	0	1	1	lincRNA	novel transcript	0	0	0
AC006150.1	0	0	0	1	1	antisense	novel transcript	0	0	0
AC006153.1	0	0	0	1	1	processed_transcript	novel transcript	0	0	0
AC006157.1	0	0	0	1	1	lincRNA	novel transcript	0	0	0
AC006158.1	0	0	0	1	1	processed_pseudogene	testis specific protein, Y-linked 1 (TSPY1) pse	0	0	0
AC006159.1	0	0	0	1	1	antisense	novel transcript	0	0	0
AC006159.2	0	0	0	1	1	antisense	novel transcript	0	0	0
AC006160.1	7.88242	0.34128	0.837529	0.682051	1	antisense	novel transcript, antisense to LAP3	9.24	9.15	5.25
AC006160.2	0	0	0	1	1	unprocessed_pseudogene	mitochondrially encoded cytochrome b (MT-CYB) pseudogene	0	0	0
AC006195.1	0.120205	1.00619	4.31524	0.87893	1	processed_pseudogene	RAB3A interacting protein (rabin3)-like 1 (RAB3IL1) pseudogene	0	0.36	0
AC006197.1	0	0	0	1	1	processed_pseudogene	tetratricopeptide repeat domain 5 (TTC5) pseudogene	0	0	0
AC006199.1	0	0	0	1	1	processed_pseudogene	microtubule-associated protein 1 light chain 3 alpha (MAP1LC3A) pseudogene	0	0	0
AC006205.1	0.183374	-1.09649	4.32799	0.771122	1	antisense	novel transcript	0.55	0	0
AC006205.2	0	0	0	1	1	sense_intronic	novel transcript	0	0	0
AC006206.1	0	0	0	1	1	lincRNA	novel transcript	0	0	0
AC006206.2	0.516368	-2.33505	4.06318	0.487821	1	lincRNA	novel transcript	0	0	1.55
AC006207.1	0	0	0	1	1	antisense	novel transcript, antisense to EFCAB4B	0	0	0
AC006210.1	0	0	0	1	1	processed_pseudogene	pseudogene similar to part of radixin (RDX)	0	0	0
AC006210.2	0	0	0	1	1	processed_pseudogene	pseudogene similar to part of radixin (RDX)	0	0	0
AC006213.1	44.3148	-0.172513	0.403561	0.668592	0.940738	protein_coding	zinc finger protein 221 [Source:NCBI gene;Acc:7638]	55.76	40.9	36.29
AC006213.2	27.9474	0.992163	0.728991	0.163606	0.646628	antisense	novel transcript, antisense to ZNF155	25.57	41.75	16.52
AC006213.3	0.854767	2.97815	2.74589	0.217638	1	lincRNA	novel transcript	0.31	2.26	0
AC006213.4	0.449869	2.74308	4.08176	0.368356	1	antisense	novel transcript, antisense to ZNF45	0	1.35	0
AC006213.5	5.35309	-0.978929	1.07806	0.37	1	sense_intronic	novel transcript, sense intronic to ZNF155	8.36	3.18	4.53
AC006213.6	1.73725	0.190352	1.7488	0.912016	1	sense_intronic	novel transcript, sense intronic to ZNF155	1.17	1.87	2.17
AC006236.1	0	0	0	1	1	processed_pseudogene	glioblastoma amplified sequence (GBAS) pseudogene	0	0	0
AC006237.1	0	0	0	1	1	sense_intronic	novel transcript, sense intronic to MMP28	0	0	0
AC006238.1	6.20048	-0.626033	0.912017	0.495699	1	lincRNA	novel transcript	6.51	4.53	7.56
AC006249.1	0.201525	-1.09649	4.32799	0.739912	1	sense_intronic	novel transcript, sense intronic to CDH2	0.6	0	0
AC006252.1	20.4904	-0.426647	0.502355	0.398362	0.842397	antisense	novel transcript, antisense to TWF2	24.71	16.61	20.16
AC006254.1	38.2917	-0.038236	0.637444	0.926513	0.987404	protein_coding	novel MUSTN1-ITIH4 readthrough	53.27	37.08	24.53
AC006254.2	1.45995	0.322293	2.0867	0.876391	1	processed_pseudogene	Adenylate kinase isoenzyme 4, mitochondrial, pseudogene	1.64	1.69	1.04
AC006254.3	0.171498	-1.09649	4.32799	0.79737	1	processed_pseudogene	AKT interacting protein, pseudogene	0	0	0.51
AC006262.1	8.0387	-0.286963	0.867214	0.723227	1	processed_transcript	novel transcript	9.36	6.84	7.91
AC006262.2	7.49615	-0.712382	0.881808	0.428078	1	lincRNA	novel transcript	9.6	5.44	7.45
AC006262.3	0	0	0	1	1	antisense	novel transcript, antisense to IGFL1	0	0	0
AC006262.4	0	0	0	1	1	unprocessed_pseudogene	IGF-like family member 4 (IGFL4) pseudogene	0	0	0
AC006270.1	0.566336	-0.297057	4.02242	0.939693	1	antisense	novel transcript, antisense to TANC2	1.21	0.49	0
AC006270.2	0	0	0	1	1	transcribed_processed_pseudogene	DnaJ (Hsp40) homolog, subfamily B, member 6 (DNAJB6) pseudogene	0	0	0
AC006270.3	0	0	0	1	1	processed_pseudogene	zinc finger protein 329 (ZNF329) pseudogene	0	0	0
AC006272.1	0	0	0	1	1	lincRNA	novel transcript	0	0	0
AC006272.2	0	0	0	1	1	transcribed_unprocessed_pseudogene	novel zinc finger protein pseudogene	0	0	0
AC006273.1	22.6256	-0.114169	0.496009	0.817252	0.970645	lincRNA	novel transcript	25.45	21.56	20.87
AC006288.1	0.172205	-1.09649	4.32799	0.795632	1	lincRNA	novel transcript	0	0	0.52
AC006296.1	0	0	0	1	1	lincRNA	novel transcript	0	0	0
AC006296.2	0	0	0	1	1	lincRNA	novel transcript	0	0	0
AC006299.1	12.7444	-0.537294	0.790525	0.503271	1	antisense	novel transcript, antisense to SVIP	19.38	9.86	9
AC006305.1	6.84487	-1.44985	1.16762	0.229966	1	lincRNA	novel transcript	13.69	3.08	3.76
AC006305.2	0	0	0	1	1	lincRNA	novel transcript	0	0	0
AC006305.3	0	0	0	1	1	lincRNA	novel transcript	0	0	0
AC006326.1	0	0	0	1	1	processed_pseudogene	heterogeneous nuclear ribonucleoprotein A1 (HNRNPA1) pseudogene	0	0	0
AC006328.1	0	0	0	1	1	processed_pseudogene	novel pseudogene	0	0	0
AC006328.2	0	0	0	1	1	unprocessed_pseudogene	ubiquitin conjugating enzyme E2 Q2 like (UBE2Q2L) pseudogene	0	0	0
AC006329.1	184.688	-0.096319	0.260517	0.712148	0.950505	antisense	novel transcript	220.7	176.19	157.17
AC006329.2	0	0	0	1	1	unprocessed_pseudogene	zinc finger protein 397 (ZNF397) pseudogene	0	0	0
AC006333.1	0.673014	0.637378	2.71911	0.835678	1	antisense	novel transcript	1.18	0.84	0
AC006333.2	123.942	0.250127	0.250624	0.314947	0.792722	antisense	novel transcript, antisense to WASL	115.46	138.39	117.98
AC006335.2	0	0	0	1	1	unprocessed_pseudogene	testis specific protein, Y-linked family pseudogene	0	0	0
AC006338.1	0	0	0	1	1	unprocessed_pseudogene	tripartite motif containing 60 (TRIM60) pseudogene	0	0	0
AC006338.2	0	0	0	1	1	unprocessed_pseudogene	tripartite motif containing 60 (TRIM60) pseudogene	0	0	0
AC006349.1	0.403051	-1.90207	4.31999	0.560154	1	transcribed_processed_pseudogene	SMT3 suppressor of mif two 3 homolog 2 (S. cerevisiae) (SUMO2) pseudogene	1.21	0	0
AC006355.1	0	0	0	1	1	processed_pseudogene	heterogeneous nuclear ribonucleoprotein A1-like 3 (HNRPA1L3) pseudogene	0	0	0
AC006355.2	0.171498	-1.09649	4.32799	0.79737	1	antisense	novel transcript, antisense to MAGI2	0	0	0.51
AC006357.1	0.183374	-1.09649	4.32799	0.771122	1	lincRNA	novel transcript	0.55	0	0
AC006359.2	2.43698	-0.416733	1.68034	0.805202	1	lincRNA	novel transcript	0.52	1.98	4.81
AC006359.3	12.1831	-0.520519	0.762959	0.498003	1	lincRNA	novel transcript	12.44	9.32	14.79
AC006359.4	4.05533	0.801598	1.0654	0.444239	1	lincRNA	novel transcript	3.43	5.66	3.08
AC006362.1	0	0	0	1	1	processed_pseudogene	mitochondrially encoded NADH dehydrogenase 5 (MT-ND5) pseudogene	0	0	0
AC006363.1	0.183374	-1.09649	4.32799	0.771122	1	processed_pseudogene	eukaryotic translation elongation factor 1 alpha 1, pseudogene	0.55	0	0
AC006366.1	0	0	0	1	1	processed_pseudogene	zinc finger protein pseudogene	0	0	0
AC006369.1	2.96236	-3.3677	1.83026	0.052853	1	antisense	novel transcript	3.51	0.37	5.01
AC006369.2	5.1028	-0.784825	1.10949	0.486947	1	lincRNA	novel transcript	8.02	3.47	3.81
AC006372.1	0	0	0	1	1	lincRNA	novel transcript	0	0	0
AC006372.2	0	0	0	1	1	processed_transcript	novel transcript	0	0	0
AC006372.3	0	0	0	1	1	lincRNA	novel transcript	0	0	0
AC006378.1	2.89495	-1.59374	1.40215	0.258156	1	antisense	novel transcript	3.45	1.22	4.01
AC006380.1	0	0	0	1	1	processed_pseudogene	guanine monphosphate synthetase, pseudogene	0	0	0
AC006386.1	0	0	0	1	1	processed_pseudogene	tripartite motif containing 60 (TRIM60) pseudogene	0	0	0
AC006386.2	0	0	0	1	1	processed_pseudogene	ribosomal protein L41 (RPL41) pseudogene	0	0	0
AC006387.1	7.04185	-0.018066	0.882687	0.982617	1	processed_transcript	novel transcript, antisense to PRKAR2B	5.62	7.08	8.43
AC006390.1	0	0	0	1	1	processed_pseudogene	novel pseudogene	0	0	0
AC006427.1	0	0	0	1	1	processed_pseudogene	fibroblast growth factor binding protein 1 (FGFBP1) pseudogene	0	0	0
AC006435.1	5.54413	-1.45111	1.58706	0.380235	1	antisense	novel transcript, antisense to MNT	11.61	2.5	2.52
AC006435.2	47.7348	0.080869	0.430939	0.850686	0.973661	antisense	novel transcript, antisense to SGSM2	60.51	49.31	33.39
AC006435.3	0.163379	1.23035	4.29924	0.711541	1	antisense	novel transcript, antisense to SGSM2	0	0.49	0
AC006441.1	3.31692	-0.649033	1.26397	0.610417	1	antisense	novel transcript, antisense to LASP1	2.76	2.4	4.79
AC006441.2	0	0	0	1	1	processed_pseudogene	ribosomal protein L36 (RPL36) pseudogene	0	0	0
AC006441.3	0	0	0	1	1	antisense	novel transcript, antisense to LASP1	0	0	0
AC006441.4	0.744958	2.28024	2.84171	0.39056	1	lincRNA	novel transcript	0.59	1.64	0
AC006441.5	0	0	0	1	1	unprocessed_pseudogene	RAD52 motif 1 (RDM1) pseudogene	0	0	0
AC006445.1	0	0	0	1	1	processed_pseudogene	ribosomal protein L32 (RPL32) pseudogene	0	0	0
AC006445.2	0.719925	-0.866326	2.79232	0.772331	1	processed_pseudogene	ribosomal protein L21 (RPL21) pseudogene	1.16	0.49	0.51
AC006449.10	93.6738	-0.302156	0.294926	0.308623	0.787808	antisense	novel transcript, antisense to PCGF2	110.44	80.69	89.89
AC006449.2	6.49947	1.13789	0.898746	0.196721	1	antisense	novel transcript, antisense to MLLT6	5.86	10.2	3.44
AC006449.3	5.20899	0.507454	1.25062	0.682258	1	antisense	novel transcript, antisense to MLLT6	7.58	6.49	1.56
AC006449.4	0	0	0	1	1	protein_coding		0	0	0
AC006449.8	2.18972	1.87343	1.81537	0.288406	1	antisense	novel transcript, antisense to SRCIN1	1.83	4.21	0.52
AC006449.9	110.024	-0.009915	0.251391	0.967867	0.991105	lincRNA	novel transcript	98.85	109.74	121.49
AC006450.1	0.613871	0.424013	3.2049	0.903747	1	sense_overlapping	novel transcript	0.63	0.71	0.5
AC006450.2	2.44882	0.09396	1.41363	0.946668	1	antisense	novel transcript, antisense to LHX2	2.28	2.58	2.49
AC006450.3	0.567072	3.08214	3.68079	0.28024	1	antisense	novel transcript, antisense to LHX2	0	1.7	0
AC006453.1	0	0	0	1	1	unprocessed_pseudogene	lysine (K)-specific methyltransferase 2C (KMT2C) pseudogene	0	0	0
AC006453.2	96.6303	-0.130453	0.329388	0.691275	0.944889	transcribed_unprocessed_pseudogene	uncharacterized LOC107985911 [Source:NCBI gene;Acc:107985911]	106.77	90.56	92.56
AC006453.3	0	0	0	1	1	unprocessed_pseudogene	immunoglobulin superfamily member 3 (IGSF3) pseudogene	0	0	0
AC006453.4	0.172205	-1.09649	4.32799	0.795632	1	unprocessed_pseudogene	otopetrin 1 (OTPO1) pseudogene	0	0	0.52
AC006453.5	0	0	0	1	1	unprocessed_pseudogene	novel solute carrier family 9, subfamily B (NHA1, cation proton antiporter 1), member pseudogene	0	0	0
AC006455.1	0	0	0	1	1	lincRNA	novel transcript	0	0	0
AC006455.2	0	0	0	1	1	processed_pseudogene	solute carrier family 25 (mitochondrial carrier; citrate transporter), member 1 (SLC25A1) pseudogene	0	0	0
AC006455.3	0.163379	1.23035	4.29924	0.711541	1	processed_pseudogene	TP53 target 3 (TP53TG3) pseudogene	0	0.49	0
AC006455.4	0.441855	1.14407	4.20635	0.758774	1	lincRNA	novel transcript	0.61	0.72	0
AC006455.5	0.218614	-0.761707	4.32799	0.771137	1	processed_transcript	novel transcript	0.66	0	0
AC006455.6	0	0	0	1	1	processed_pseudogene	vomeronasal 1 receptor family pseudogene	0	0	0
AC006455.7	0	0	0	1	1	processed_pseudogene	gem (nuclear organelle) associated protein 7 (GEMIN7) pseudogene	0	0	0
AC006455.8	0	0	0	1	1	processed_transcript	novel transcript	0	0	0
AC006457.1	0	0	0	1	1	processed_pseudogene	gem (nuclear organelle) associated protein 7 (GEMIN7) pseudogene	0	0	0
AC006458.1	0	0	0	1	1	lincRNA	novel transcript	0	0	0
AC006460.1	2.38699	-0.012923	1.59949	0.986712	1	antisense	novel transcript	0.61	2.38	4.18
AC006460.2	117.969	0.111526	0.296644	0.705575	0.949258	bidirectional_promoter_lncRNA	novel transcript	111.32	123.6	118.99
AC006461.1	0	0	0	1	1	processed_pseudogene	ribosomal protein S15a (RPS15A) pseudogene	0	0	0
AC006463.1	0	0	0	1	1	processed_pseudogene	pseudogene similar to part of dedicator of cytokinesis 1 (DOCK1)	0	0	0
AC006466.1	0	0	0	1	1	processed_pseudogene	novel pseudogene	0	0	0
AC006480.1	0.723368	-2.8116	3.68708	0.393488	1	unprocessed_pseudogene	ribosomal protein L29 (RPL29) pseudogene	1.65	0	0.52
AC006480.2	35.2024	0.028669	0.402908	0.942808	0.98946	lincRNA	novel transcript	35.34	35.69	34.58
AC006482.1	0	0	0	1	1	lincRNA	novel transcript	0	0	0
AC006483.1	0.846172	2.54887	2.7019	0.310765	1	processed_pseudogene	S100 calcium binding protein A11 (S100A11) pseudogene	0	1.98	0.56
AC006483.2	17.5797	-0.528571	0.565012	0.352957	0.818556	antisense	novel transcript, antisense to ACTB	20.75	13.45	18.54
AC006484.1	0	0	0	1	1	processed_pseudogene	novel pseudogene (KIAA0733)	0	0	0
AC006486.1	30.6611	-1.14398	0.52333	0.032876	0.329937	protein_coding	novel protein	46.18	16.72	29.09
AC006487.1	1.95605	0.990627	1.94945	0.605051	1	antisense	novel transcript	2.98	2.89	0
AC006487.2	0.323681	0.255777	4.31431	1	1	antisense	novel transcript	0.62	0.35	0
AC006499.1	0	0	0	1	1	processed_pseudogene	developmental pluripotency associated 4 (DPPA4) pseudogene	0	0	0
AC006499.2	0	0	0	1	1	processed_pseudogene	novel beta-tubulin pseudogene	0	0	0
AC006499.3	0	0	0	1	1	processed_pseudogene	novel myxovirus (influenza virus) resistance protein pseudogene	0	0	0
AC006499.4	0	0	0	1	1	processed_pseudogene	pseudogene similar to part of myxovirus (influenza virus) resistance 1, interferon-inducible protein p78 (mouse) (MX1)	0	0	0
AC006499.5	0	0	0	1	1	processed_pseudogene	pseudogene similar to part of myxovirus (influenza virus) resistance 1, interferon-inducible protein p78 (mouse) (MX1)	0	0	0
AC006499.6	0	0	0	1	1	processed_pseudogene	novel developmental pluripotency associated 4 (DPPA4) pseudogene	0	0	0
AC006499.7	0	0	0	1	1	processed_pseudogene	pseudogene similar to part of myxovirus (influenza virus) resistance 1, interferon-inducible protein p78 (mouse) (MX1)	0	0	0
AC006499.8	0	0	0	1	1	processed_pseudogene	myxovirus (influenza virus) resistance 1, interferon-inducible protein p78 (mouse) (MX1) pseudogene	0	0	0
AC006504.1	51.6268	0.189397	0.346337	0.581036	0.915192	lincRNA	novel transcript	46.03	56.06	52.78
AC006504.2	0	0	0	1	1	lincRNA	novel transcript	0	0	0
AC006504.3	3.17276	0.110957	1.51483	0.940962	1	processed_pseudogene	vomeronasal receptor pseudogene	4.24	3.31	1.97
AC006504.4	0	0	0	1	1	unprocessed_pseudogene	ladinin 1 (LAD1) pseudogene	0	0	0
AC006504.5	122.684	0.276561	0.23282	0.23138	0.72463	lincRNA	novel transcript	107.97	138.55	121.53
AC006504.6	0	0	0	1	1	processed_pseudogene	ubiquitin specific peptidase 24 (USP24) pseudogene	0	0	0
AC006504.7	0	0	0	1	1	processed_transcript	novel transcript	0	0	0
AC006504.8	30.0061	0.094764	0.459512	0.836293	0.972907	sense_intronic	novel transcript, sense intronic to novel transcript	24.84	31.41	33.77
AC006509.1	8.42721	0.602631	0.798396	0.446742	1	processed_pseudogene	novel pseudogene	8.75	10.95	5.59
AC006509.2	0	0	0	1	1	processed_pseudogene	non-metastatic cells 2, protein (NM23B) expressed in (NME2) pseudogene	0	0	0
AC006511.1	0	0	0	1	1	unprocessed_pseudogene	ribosomal protein S20 (RPS20) pseudogene	0	0	0
AC006511.2	0.120205	1.00619	4.31524	0.87893	1	processed_pseudogene	heat shock 60kDa protein 1 (chaperonin) (HSPD1) pseudogene	0	0.36	0
AC006511.4	0	0	0	1	1	lincRNA	novel transcript	0	0	0
AC006511.5	1.29898	-3.64765	2.36323	0.119953	1	processed_transcript	novel transcript	2.87	0	1.02
AC006512.1	0.201525	-1.09649	4.32799	0.739912	1	processed_pseudogene	ribosomal protein L37 (RPL37) pseudogene	0.6	0	0
AC006512.2	0	0	0	1	1	processed_pseudogene	zinc finger protein 655 (ZNF655) pseudogene	0	0	0
AC006517.1	0	0	0	1	1	processed_pseudogene	ribosomal protein S20 (RPS20) pseudogene	0	0	0
AC006518.1	0	0	0	1	1	unprocessed_pseudogene	taste receptor, type 2 pseudogene	0	0	0
AC006518.4	0.584535	0.431172	3.87651	0.902163	1	processed_pseudogene	taste receptor, type 2, member 12 pseudogene	0	0.71	1.04
AC006518.8	0	0	0	1	1	protein_coding		0	0	0
AC006529.1	0	0	0	1	1	processed_pseudogene	pseudogene similar to part of CD2 (cytoplasmic tail) binding protein 2 (CD2BP2)	0	0	0
AC006530.1	0	0	0	1	1	processed_pseudogene	methyltransferase like 5 (METTL5) pseudogene	0	0	0
AC006538.1	57.7951	-0.207064	0.332351	0.534683	0.902343	sense_intronic	novel transcript	70	52.32	51.06
AC006538.2	177.095	0.419363	0.308711	0.169341	0.654823	protein_coding	novel protein	169.35	212.91	149.03
AC006538.3	0.497485	1.53965	4.05526	0.657177	1	sense_intronic	novel transcript, sense intronic to GNG7	0	0.98	0.52
AC006539.1	0.120205	1.00619	4.31524	0.87893	1	processed_pseudogene	ribosomal protein S8 (RPS8) pseudogene	0	0.36	0
AC006539.2	17.8175	-0.032349	0.542822	0.949993	0.98946	processed_pseudogene	BCL2/adenovirus E1B 19kDa interacting protein 3 (BNIP3) pseudogene	17.55	17.64	18.26
AC006539.3	0	0	0	1	1	unprocessed_pseudogene	novel zinc finger protein pseudogene	0	0	0
AC006547.1	36.2356	0.323668	0.392145	0.405546	0.845084	antisense	novel transcript, antisense to C22orf25	30.99	41.85	35.87
AC006547.2	0	0	0	1	1	antisense	novel transcript, antisense to DGCR8	0	0	0
AC006547.3	0	0	0	1	1	antisense	novel transcript, antisense to C22orf25	0	0	0
AC006548.1	0	0	0	1	1	processed_pseudogene	N-acetylated alpha-linked acidic dipeptidase 2 (NAALAD2) pseudogene	0	0	0
AC006548.2	0	0	0	1	1	processed_pseudogene	interleukin 9 receptor (IL9R) pseudogene	0	0	0
AC006548.3	0	0	0	1	1	unprocessed_pseudogene	ubiquitin specific peptidase 35 (USP35) pseudogene	0	0	0
AC006557.1	5.3243	-0.865892	1.02862	0.407799	1	antisense	novel transcript, antisense ZNF519	5.74	3.51	6.73
AC006557.2	0	0	0	1	1	processed_pseudogene	protein phosphatase 6, regulatory subunit 2 (PPP6R2) pseudogene	0	0	0
AC006557.3	0	0	0	1	1	antisense	novel transcript, antisense ZNF519	0	0	0
AC006557.4	0.280704	2.05942	4.20606	0.490945	1	unprocessed_pseudogene	vomeronasal 1 receptor 4 (VN1R4) pseudogene	0	0.84	0
AC006557.5	0.344411	-1.79627	4.32557	0.586359	1	processed_pseudogene	non-SMC element 4 homolog A (S. cerevisiae), pseudogene	0	0	1.03
AC006566.1	0	0	0	1	1	sense_intronic	novel transcript, sense intronic to PTPRM	0	0	0
AC006581.1	0	0	0	1	1	antisense	novel transcript	0	0	0
AC006581.2	0.346753	0.508992	4.29924	0.876928	1	antisense	novel transcript, antisense to PHC1 and A2ML1	0.55	0.49	0
AC006600.1	0	0	0	1	1	processed_pseudogene	phosphatase and tensin homologphosphatase and tensin homologphosphatase and tensin homolog (PTEN) pseudogene	0	0	0
AC006924.1	0	0	0	1	1	unprocessed_pseudogene	nudix (nucleoside diphosphate linked moiety X)-type motif 19 (NUDT19) pseudogene	0	0	0
AC006927.1	0	0	0	1	1	processed_pseudogene	clathrin, light chain A (CLTA) pseudogene	0	0	0
AC006927.2	0	0	0	1	1	processed_pseudogene	mitochondrially encoded cytochrome c oxidase II (MT-CO2) pseudogene	0	0	0
AC006927.3	0	0	0	1	1	processed_pseudogene	mitochondrially encoded NADH dehydrogenase 2 (MT-ND2) pseudogene	0	0	0
AC006927.4	0	0	0	1	1	processed_pseudogene	mitochondrially encoded cytochrome c oxidase I (MT-CO1) pseudogene	0	0	0
AC006927.5	0.171498	-1.09649	4.32799	0.79737	1	unprocessed_pseudogene	mitochondrially encoded cytochrome c oxidase I (MT-CO1) pseudogene	0	0	0.51
AC006942.1	5.48874	-0.190271	0.965967	0.843547	1	antisense	novel transcript, antisense to FUZ	5.95	4.95	5.56
AC006946.1	1.56947	0.425177	2.1376	0.841614	1	processed_pseudogene	ribosomal protein L31 (RPL31) pseudogene	2.23	1.91	0.57
AC006946.2	83.0822	0.041048	0.276506	0.881935	0.979869	lincRNA	novel transcript	75.77	84.88	88.6
AC006946.3	2.44193	-0.476415	1.44397	0.742021	1	lincRNA	novel transcript	2.8	1.91	2.62
AC006947.1	1.45717	0.330641	1.69307	0.844422	1	sense_intronic	novel transcript	1.2	1.7	1.47
AC006960.1	0.171498	-1.09649	4.32799	0.79737	1	processed_pseudogene	ribosomal protein L39 (RPL39) pseudogene	0	0	0.51
AC006960.2	2.44337	1.71876	1.56486	0.259989	1	antisense	novel transcript	1.78	4.56	0.99
AC006960.3	11.6907	-0.944395	0.705536	0.186313	1	antisense	novel transcript, antisense to KIAA0895	15.88	7.18	12.01
AC006965.1	0	0	0	1	1	processed_pseudogene	aldo-keto reductase family 7, member A2 (aflatoxin aldehyde reductase) (AKR7A2) pseudogene	0	0	0
AC006967.1	0	0	0	1	1	processed_pseudogene	adenosylmethionine decarboxylase 1 (AMD1) pseudogene	0	0	0
AC006967.2	0	0	0	1	1	lincRNA	novel transcript	0	0	0
AC006967.3	2.53025	-1.1299	1.65433	0.50748	1	lincRNA	novel transcript	4.07	1.47	2.06
AC006970.1	0	0	0	1	1	processed_pseudogene	interferon induced transmembrane protein 3 (1-8U) (IFITM3) pseudogene	0	0	0
AC006970.2	11.1955	0.063291	0.665595	0.924176	1	processed_pseudogene	ribonuclease T2 (RNASET2) pseudogene	12.09	11.55	9.95
AC006971.1	0	0	0	1	1	processed_pseudogene	Rho GTPase activating protein 5 (ARHGAP5) pseudogene	0	0	0
AC006974.1	0	0	0	1	1	lincRNA	novel transcript	0	0	0
AC006974.2	0.355525	-1.8213	4.32472	0.580942	1	lincRNA	novel transcript	0.55	0	0.52
AC006978.1	151.437	-0.099742	0.208536	0.632886	0.928872	processed_pseudogene	proteasome (prosome, macropain) 26S subunit, ATPase, 5 (PSMC5) pseudogene	161.99	144.67	147.66
AC006978.2	10.6066	-0.356128	0.755166	0.638256	1	protein_coding	novel protein, ZNRF2-LINC01176 readthrough	12.76	8.81	10.25
AC006986.1	0	0	0	1	1	processed_pseudogene	testis specific protein, Y-linked 1 (TSPY1) pseudogene	0	0	0
AC006987.1	0	0	0	1	1	processed_pseudogene	testis specific protein, Y-linked 1 (TSPY1) pseudogene	0	0	0
AC006989.1	0	0	0	1	1	processed_pseudogene	cytochrome c, somatic (CYCS) pseudogene	0	0	0
AC006994.1	0.384799	-1.86648	4.32224	0.567727	1	processed_pseudogene	ribosomal protein L6 (RPL6) pseudogene	1.15	0	0
AC006994.2	4.24965	1.89712	1.42079	0.176614	1	bidirectional_promoter_lncRNA	novel transcript	0.43	7.96	4.35
AC007000.1	13.7089	-0.467043	0.636036	0.466773	1	processed_pseudogene	ribosomal protein L7a (RPL7A) pseudogene	16.14	10.98	14
AC007000.2	3.77096	0.601861	1.4444	0.673951	1	processed_pseudogene	pseudogene similar to part of SWI/SNF related, matrix associated, actin dependent regulator of chromatin, subfamily a, member 1 SMARCA1	5.44	4.86	1.02
AC007000.3	0.694589	2.242	2.94317	0.398908	1	processed_transcript	novel transcript	0	1.56	0.52
AC007001.1	0	0	0	1	1	lincRNA	novel transcript	0	0	0
AC007003.1	0.344411	-1.79627	4.32557	0.586359	1	processed_transcript	novel transcript	0	0	1.03
AC007009.1	43.9547	-0.068767	0.405757	0.864648	0.976754	antisense	novel transcript, antisense to ICA1	34.41	42.72	54.73
AC007012.1	0	0	0	1	1	processed_pseudogene	ring finger protein 39 (RNF39) pseudogene	0	0	0
AC007014.1	1.59674	1.29438	1.83909	0.46807	1	antisense	novel transcript, antisense to CLEC16A	0.62	2.62	1.55
AC007014.2	3.4142	0.061591	1.58819	0.965116	1	sense_intronic	novel transcript, sense intronic to CLEC16A	0.55	3.51	6.18
AC007016.1	0	0	0	1	1	processed_pseudogene	pseudogene similar to part of glyceraldehyde-3-phosphate dehydrogenase (GAPDH)	0	0	0
AC007029.1	7.19612	-1.15392	0.916601	0.214701	1	lincRNA	novel transcript	6.83	3.91	10.85
AC007032.1	23.0556	0.063832	0.498648	0.896633	0.982599	antisense	novel transcript, antisense to NAMPT	18.86	23.81	26.49
AC007036.1	1.41172	-2.27563	2.3978	0.345257	1	lincRNA	novel transcript	1.77	0.35	2.12
AC007036.2	0.336129	0.449709	4.30236	0.890147	1	sense_intronic	novel transcript	0	0.47	0.54
AC007036.3	5.54912	0.539144	1.28171	0.668527	1	sense_overlapping	novel transcript	3.69	6.96	6
AC007038.1	32.5086	-0.304675	0.411325	0.461006	0.868377	antisense	novel transcript	34.31	28.07	35.15
AC007038.2	22.5946	-0.516154	0.514667	0.320312	0.798605	antisense	novel transcript, antisense to KANSL1L	22.41	17.57	27.81
AC007040.1	7.27733	-0.300024	0.936146	0.749796	1	antisense	novel transcript	9.06	6.38	6.38
AC007040.2	11.017	1.56474	0.835415	0.053995	1	protein_coding	novel protein	9.3	19.7	4.05
AC007041.1	1.42161	0.033517	1.98237	0.974319	1	processed_pseudogene	developmentally regulated GTP binding protein 1 (DRG1) pseudogene	1.76	1.47	1.03
AC007064.1	0	0	0	1	1	processed_pseudogene	tripartite motif-containing 43 (TRIM43) pseudogene	0	0	0
AC007064.2	1.48544	0.371948	1.87725	0.842189	1	lincRNA	novel transcript	1.72	1.75	0.98
AC007064.3	0	0	0	1	1	processed_pseudogene	Zinc finger protein pseudogene	0	0	0
AC007064.4	0.172205	-1.09649	4.32799	0.795632	1	unprocessed_pseudogene	novel pseudogene	0	0	0.52
AC007066.1	0.833505	-1.41517	3.02419	0.632018	1	processed_pseudogene	ribosomal protein S25 (RPS25) pseudogene	1.12	0.36	1.02
AC007066.2	156.136	-0.514582	0.297178	0.088731	0.513231	sense_overlapping	novel transcript, overlapping RABGAP1	139.04	121.62	207.74
AC007068.1	8.24468	-0.746977	1.21494	0.546426	1	processed_pseudogene	nucleophosmin (nucleolar phosphoprotein B23, numatrin) (NPM1) pseudogene	7.08	5.63	12.03
AC007068.2	0	0	0	1	1	processed_pseudogene	acidic repeat containing (ACRC) pseudogene	0	0	0
AC007091.1	1.24035	-0.29122	2.2332	0.894969	1	lincRNA	novel transcript	1.11	1.06	1.56
AC007098.1	16.7326	-0.293302	0.614394	0.634722	0.929423	antisense	novel transcript, antisense to EHBP1	16.6	14.5	19.1
AC007098.2	0	0	0	1	1	processed_pseudogene	ribosomal protein S20 (RPS20) pseudogene	0	0	0
AC007099.1	4.03726	-0.441675	1.2389	0.723488	1	antisense	novel transcript, antisense to EVA1A	4.73	3.24	4.14
AC007099.2	0	0	0	1	1	antisense	novel transcript	0	0	0
AC007100.1	0	0	0	1	1	lincRNA	novel transcript	0	0	0
AC007106.1	0.240411	1.86879	4.22561	0.526122	1	lincRNA	novel transcript	0	0.72	0
AC007114.1	91.255	-0.004528	0.245321	0.984729	0.993152	lincRNA	novel transcript	91.54	91.15	91.08
AC007114.2	13.5907	0.028345	0.627108	0.963373	1	antisense	novel transcript, antisense to AKAP1	12.48	13.82	14.47
AC007115.1	0	0	0	1	1	processed_pseudogene	GABA(A) receptor-associated protein (GABARAP) pseudogene	0	0	0
AC007126.1	51.0965	0.0025	0.356126	0.980085	0.993001	lincRNA	novel transcript	44.86	51.02	57.41
AC007128.1	5.17736	-0.281901	1.16981	0.809752	1	antisense	novel transcript, antisense to ICA1	8	4.44	3.1
AC007128.2	0.824661	0.088129	2.57691	0.972703	1	lincRNA	novel transcript, antisense to ICA1	1.12	0.86	0.5
AC007136.1	0	0	0	1	1	transcribed_processed_pseudogene	ribosomal protein L36a (RPL36A) pseudogene	0	0	0
AC007151.1	0.534185	1.74646	3.91994	0.602736	1	processed_pseudogene	developmental pluripotency associated 3 (DPPA3) pseudogene	0	1.09	0.51
AC007159.1	0.163379	1.23035	4.29924	0.711541	1	lincRNA	novel transcript	0	0.49	0
AC007160.1	0.478601	-0.495329	3.53522	0.872692	1	processed_pseudogene	ribosomal protein L36 (RPL36) pseudogene	0.53	0.34	0.56
AC007161.1	1.32439	-3.67591	3.12701	0.235941	1	transcribed_processed_pseudogene	ribosomal protein L23a (RPL23A) pseudogene	0.94	0	3.04
AC007161.2	0.884384	-3.10534	3.43621	0.331391	1	processed_pseudogene	5-azacytidine induced 2 (AZI2) pseudogene	1.09	0	1.56
AC007161.3	14.9619	0.47577	0.628218	0.445004	1	processed_transcript	novel transcript	14.25	18.41	12.23
AC007163.1	0.788491	1.08851	2.54717	0.669652	1	antisense	novel transcript	1.17	1.19	0
AC007179.1	0	0	0	1	1	lincRNA	novel transcript	0	0	0
AC007179.2	0.120205	1.00619	4.31524	0.87893	1	lincRNA	novel transcript	0	0.36	0
AC007179.3	0	0	0	1	1	processed_pseudogene	LSM6 homolog, U6 small nuclear RNA associated (S. cerevisiae) (LSM6) pseudogene	0	0	0
AC007182.1	7.26704	0.736742	0.93853	0.427015	1	antisense	novel transcript, antisense to FLVCR2	8.84	9.89	3.08
AC007182.2	2.26118	-1.19154	1.55257	0.447407	1	processed_pseudogene	ribosomal protein S24 (RPS24) pseudogene	4.02	1.2	1.57
AC007182.3	0	0	0	1	1	miRNA		0	0	0
AC007192.1	9.21657	1.67956	3.33978	0.601585	1	protein_coding	novel protein, readthrough between PIK3R2 and IFI30	10.63	17.02	0
AC007192.2	0	0	0	1	1	antisense	novel transcript, antisense to MAST3	0	0	0
AC007193.1	0	0	0	1	1	antisense	novel transcript, antisense to PPP5C	0	0	0
AC007193.2	0.868735	2.69837	2.67903	0.271898	1	antisense	novel transcript, antisense to HIF3A	0	2.12	0.49
AC007193.3	0	0	0	1	1	antisense	novel transcript, antisense to PPP5C	0	0	0
AC007204.1	0.793715	2.45551	2.84486	0.352414	1	unprocessed_pseudogene	BCL2/adenovirus E1B 19kDa interacting protein 3 (BNIP3) pseudogene	0.55	1.83	0
AC007204.2	0	0	0	1	1	unprocessed_pseudogene	vomeronasal 1 receptor 3 (VN1R3) pseudogene	0	0	0
AC007207.1	0	0	0	1	1	transcribed_processed_pseudogene	ribosomal protein L18 (RPL18) pseudogene	0	0	0
AC007207.2	0	0	0	1	1	lincRNA	novel transcript	0	0	0
AC007215.1	0	0	0	1	1	processed_pseudogene	ribosomal protein L37a (RPL37A) pseudogene	0	0	0
AC007216.1	0.171498	-1.09649	4.32799	0.79737	1	antisense	novel transcript, antisense to RUNDC2A	0	0	0.51
AC007216.2	1.00686	-1.73594	2.5366	0.488659	1	antisense	novel transcript, antisense to GSPT1	1.12	0.35	1.55
AC007216.3	32.1954	0.108048	0.460078	0.81394	0.970347	sense_intronic	novel transcript, sense intronic to GSPT1	29.58	34.03	32.98
AC007216.4	14.3088	-1.02527	0.626159	0.106245	1	antisense	novel transcript, antisense to GSPT1	18.82	8.46	15.64
AC007218.1	0	0	0	1	1	lincRNA	novel transcript	0	0	0
AC007218.2	0	0	0	1	1	antisense	novel transcript, antisense to GRIN2A	0	0	0
AC007220.1	2.35087	-0.706044	1.47662	0.6363	1	lincRNA	novel transcript	1.78	1.67	3.6
AC007221.1	0	0	0	1	1	lincRNA	novel transcript	0	0	0
AC007221.2	0.120205	1.00619	4.31524	0.87893	1	lincRNA	novel transcript	0	0.36	0
AC007223.1	0	0	0	1	1	sense_intronic	novel transcript	0	0	0
AC007224.1	0	0	0	1	1	processed_pseudogene	cytochrome c oxidase subunit VIc (COX6C) pseudogene	0	0	0
AC007225.1	4.23094	1.16839	1.23344	0.329463	1	processed_pseudogene	nuclear factor (erythroid-derived 2)-like 3 (NFE2L3) pseudogene	3.43	6.67	2.59
AC007225.2	0	0	0	1	1	processed_pseudogene	origin recognition complex, subunit 3 (ORC3) pseudogene	0	0	0
AC007229.1	0	0	0	1	1	processed_pseudogene	chromosome 11 open reading frame 73 (C11orf73) pseudogene	0	0	0
AC007237.1	0	0	0	1	1	processed_pseudogene	ubiquitin-fold modifier conjugating enzyme 1 (UFC1) pseudogene	0	0	0
AC007238.1	0.726942	-2.81694	3.09867	0.315884	1	processed_pseudogene	IK cytokine, down-regulator of HLA II (IK) pseudogene	1.16	0	1.02
AC007241.1	1.94866	-2.59329	2.55007	0.346607	1	transcribed_unprocessed_pseudogene	family with sequence similarity 166, member A (FAM166A) pseudogene	2.75	0.49	2.61
AC007244.1	0	0	0	1	1	protein_coding		0	0	0
AC007250.1	0.719799	-2.80537	3.69145	0.394658	1	antisense	novel transcript	1.64	0	0.52
AC007253.1	0	0	0	1	1	processed_pseudogene	zinc finger protein 19 (ZNF19) pseudogene	0	0	0
AC007255.1	96.599	-0.267757	0.47507	0.576592	0.913598	antisense	novel transcript, antisense to CHN2	141.87	84.96	62.97
AC007255.2	0	0	0	1	1	processed_pseudogene	general transcription factor IIIC, polypeptide 6, alpha 35kDa, pseudogene	0	0	0
AC007256.1	2.46579	-0.00856	1.35027	0.994633	1	processed_pseudogene	SCY1-like 2 (S. cerevisiae) (SCYL2) pseudogene	2.89	2.43	2.07
AC007262.1	0	0	0	1	1	processed_pseudogene	ribosomal protein L17 (RPL17) pseudogene	0	0	0
AC007262.2	44.5412	-0.058874	0.412659	0.886571	0.981209	antisense	novel transcript, antisense to TSHR	45.73	43.17	44.73
AC007272.1	3.85918	0.374589	1.41968	0.789925	1	lincRNA	novel transcript	2.32	4.57	4.69
AC007274.1	0	0	0	1	1	unprocessed_pseudogene	testis specific protein, Y-linked 1 (TSPY1) pseudogene	0	0	0
AC007274.2	0	0	0	1	1	unprocessed_pseudogene	testis specific protein, Y-linked 1 (TSPY1) pseudogene	0	0	0
AC007274.3	0	0	0	1	1	processed_pseudogene	testis specific protein, Y-linked 1 (TSPY1) pseudogene	0	0	0
AC007275.1	0	0	0	1	1	processed_pseudogene	tripartite motif containing 60 (TRIM60) pseudogene	0	0	0
AC007277.1	0.934875	-3.1759	3.4552	0.327101	1	antisense	novel transcript, antisense to MYO3B	2.8	0	0
AC007278.1	0	0	0	1	1	sense_intronic	novel transcript	0	0	0
AC007278.2	0	0	0	1	1	sense_intronic	novel transcript	0	0	0
AC007279.1	1.35248	-2.22424	2.34608	0.342966	1	processed_pseudogene	ribosomal protein pseudogene	1.12	0.35	2.59
AC007283.1	0	0	0	1	1	3prime_overlapping_ncRNA	novel transcript	0	0	0
AC007283.2	0	0	0	1	1	processed_pseudogene	ribosomal protein L38 (RPL38) pseudogene	0	0	0
AC007285.1	5.29801	-0.168772	1.31	0.897401	1	antisense	novel transcript	1.12	4.92	9.86
AC007285.2	7.99146	0.676958	0.877416	0.43457	1	antisense	novel transcript	10.05	10.54	3.38
AC007292.1	19.3912	0.169227	0.558878	0.761599	0.960708	antisense	novel transcript, antisense to SH3GL1	14.64	21.07	22.46
AC007292.2	50.5595	-0.27062	0.331972	0.416984	0.852654	antisense	novel transcript, antisense to MPND	52.22	44.41	55.04
AC007292.3	2.40738	-0.576121	1.60458	0.720088	1	antisense	novel transcript, antisense to MPND	3.37	1.75	2.1
AC007298.1	0.574859	-2.46786	3.94649	0.460914	1	antisense	novel transcript, antisense to LTA4H	1.21	0	0.51
AC007298.2	1.64354	0.514624	2.01174	0.796202	1	antisense	novel transcript, antisense to LTA4H	2.9	2.04	0
AC007308.1	0	0	0	1	1	antisense	novel transcript, antisense to SNAP29	0	0	0
AC007312.1	0	0	0	1	1	processed_pseudogene	pseudogene similar to part of ubiquitin specific peptidase 22 (USP22)	0	0	0
AC007314.1	0.976802	-1.65541	2.91261	0.567781	1	antisense	novel transcript	0	0.37	2.56
AC007318.1	10.2892	-0.941493	0.731306	0.202752	1	processed_pseudogene	voltage-dependent anion channel 2 (VDAC2) pseudogene	11.99	6.32	12.56
AC007318.2	2.02929	-0.20527	2.00514	0.919282	1	transcribed_processed_pseudogene	marker of proliferation Ki-67 (MKI67) pseudogene	2.11	1.88	2.09
AC007319.1	0	0	0	1	1	antisense	novel transcript, antisense to TFPI and CALCRL	0	0	0
AC007322.1	0	0	0	1	1	unprocessed_pseudogene	testis specific protein, Y-linked 1 (TSPY1) pseudogene	0	0	0
AC007322.2	0	0	0	1	1	unprocessed_pseudogene	testis specific protein, Y-linked 1 (TSPY1) pseudogene	0	0	0
AC007322.3	0	0	0	1	1	unprocessed_pseudogene	testis specific protein, Y-linked 1 (TSPY1) pseudogene	0	0	0
AC007322.4	0	0	0	1	1	unprocessed_pseudogene	testis specific protein, Y-linked 1 (TSPY1) pseudogene	0	0	0
AC007325.1	2.48051	1.57244	2.68922	0.547248	1	protein_coding		3.01	4.43	0
AC007325.2	921.594	-0.168403	0.141731	0.237471	0.728978	protein_coding	proline dehydrogenase 1, mitochondrial [Source:NCBI gene;Acc:102724788]	888.48	852.07	1024.23
AC007325.3	0.183374	-1.09649	4.32799	0.771122	1	pseudogene		0.55	0	0
AC007325.4	612.03	0.467238	0.127088	0.000197	0.012763	protein_coding	protein DGCR6 [Source:NCBI gene;Acc:102724770]	549.04	749.97	537.08
AC007326.1	0	0	0	1	1	processed_pseudogene	POM121 transmembrane nucleoporin (POM121) pseudogene	0	0	0
AC007326.2	12.1781	-0.111369	0.63988	0.862082	1	lincRNA	novel transcript	11.03	11.58	13.92
AC007326.3	0	0	0	1	1	unprocessed_pseudogene	fructosamine 3 kinase (FN3K) pseudogene	0	0	0
AC007326.4	34.9585	0.060263	0.593663	0.919114	0.98567	protein_coding	novel protein	21.06	36.17	47.65
AC007326.5	125.211	0.418965	0.238469	0.076372	0.483396	processed_transcript	novel transcript	107.35	150.14	118.15
AC007327.1	0	0	0	1	1	processed_pseudogene	pseudogene similar to part of mitochondrially encoded NADH dehydrogenase 2 MT-ND2	0	0	0
AC007327.2	0.183374	-1.09649	4.32799	0.771122	1	antisense	novel transcript	0.55	0	0
AC007333.1	0.171498	-1.09649	4.32799	0.79737	1	lincRNA	novel transcript	0	0	0.51
AC007333.2	5.25307	-0.462124	1.22324	0.706788	1	lincRNA	novel transcript	5.62	4.14	6.01
AC007336.1	6.11589	-0.42527	0.935318	0.651482	1	lincRNA	novel transcript	5.11	4.99	8.24
AC007336.2	0	0	0	1	1	lincRNA	novel transcript	0	0	0
AC007342.1	2.02272	0.151909	1.5256	0.919971	1	sense_intronic	novel transcript	2.85	2.18	1.04
AC007342.2	0	0	0	1	1	unprocessed_pseudogene	golgin A6 family-like 2 (GOLGA6L2) pseudogene	0	0	0
AC007342.3	25.4768	-0.306913	0.574456	0.595897	0.918524	transcribed_unprocessed_pseudogene	u3 small nucleolar ribonucleoprotein protein MPP10-like [Source:NCBI gene;Acc:643802]	37.08	22.04	17.31
AC007342.4	198.627	-0.247967	0.195929	0.207995	0.699778	lincRNA	novel transcript	204.03	176.18	215.67
AC007342.5	113.064	-0.599522	0.248385	0.017259	0.235255	lincRNA	novel transcript	132.8	84.27	122.12
AC007344.1	0.334928	0.499768	4.29972	0.877674	1	lincRNA	novel transcript	0	0.49	0.52
AC007346.1	0.172205	-1.09649	4.32799	0.795632	1	transcribed_processed_pseudogene	novel pseudogene (KIAA1191)	0	0	0.52
AC007346.2	0	0	0	1	1	processed_pseudogene	mitochondrial carrier 2 (MTCH2) pseudogene	0	0	0
AC007347.1	1.72501	0.041136	1.88804	0.977991	1	antisense	novel transcript, antisense to FTO	0.59	1.77	2.82
AC007347.2	0.992645	0.804555	2.78023	0.769039	1	pseudogene		0	1.41	1.57
AC007349.1	0	0	0	1	1	lincRNA	novel transcript	0	0	0
AC007349.2	0	0	0	1	1	antisense	novel transcript	0	0	0
AC007349.3	0	0	0	1	1	lincRNA	novel transcript	0	0	0
AC007349.4	0	0	0	1	1	lincRNA	novel transcript	0	0	0
AC007362.1	0	0	0	1	1	antisense	novel transcript	0	0	0
AC007363.1	0	0	0	1	1	processed_pseudogene	guanine nucleotide binding protein (G protein), beta polypeptide 2-like 1 (GNB2L1) pseudogene	0	0	0
AC007364.1	9.15372	-0.191327	0.755725	0.800855	1	antisense	novel protein (LOC642340)	9.21	8.41	9.84
AC007365.1	4.35206	1.0166	1.29121	0.422127	1	lincRNA	novel transcript	2.81	6.62	3.63
AC007365.2	0	0	0	1	1	processed_pseudogene	ribosomal protein S10 (RPS10) pseudogene	0	0	0
AC007368.1	0.921828	-1.33703	2.63341	0.632133	1	processed_transcript	novel transcript	1.76	0.49	0.52
AC007368.2	0	0	0	1	1	lincRNA	novel transcript	0	0	0
AC007368.3	0	0	0	1	1	lincRNA	novel transcript	0	0	0
AC007368.4	0	0	0	1	1	lincRNA	novel transcript	0	0	0
AC007368.5	0	0	0	1	1	lincRNA	novel transcript	0	0	0
AC007370.1	0	0	0	1	1	lincRNA	novel transcript	0	0	0
AC007370.2	0.366748	-1.8526	4.32288	0.575681	1	lincRNA	novel transcript	1.1	0	0
AC007375.1	0	0	0	1	1	protein_coding	novel transcript	0	0	0
AC007375.2	1.23625	0.544663	1.97426	0.778781	1	antisense	novel transcript, antisense to ZDHHC22	1.12	1.56	1.03
AC007376.1	0	0	0	1	1	processed_pseudogene	H1 histone family, member O, oocyte-specific (H1FOO) pseudogene	0	0	0
AC007376.2	0.172205	-1.09649	4.32799	0.795632	1	lincRNA	novel transcript	0	0	0.52
AC007378.1	0.574597	1.88141	3.14718	0.497962	1	antisense	novel transcript	0	1.21	0.51
AC007381.1	0.671346	0.824721	3.72088	0.814628	1	lincRNA	novel transcript	0	0.97	1.04
AC007383.1	0	0	0	1	1	processed_pseudogene	ATP synthase, H+ transporting, mitochondrial F1 complex, O subunit (ATP5O) pseudogene	0	0	0
AC007383.2	208.827	0.178112	0.177867	0.314906	0.792722	lincRNA	novel transcript	198.38	226.66	201.44
AC007383.3	0	0	0	1	1	antisense	novel transcript	0	0	0
AC007383.6	10.2079	0.071667	0.798814	0.928281	1	protein_coding		12.99	10.5	7.13
AC007384.1	1.28613	1.60411	2.13734	0.440727	1	lincRNA	novel transcript	0	2.36	1.5
AC007386.1	0.729064	-2.81986	2.72763	0.259561	1	processed_pseudogene	ribosomal protein L11 (RPL11) pseudogene	1.16	0	1.02
AC007387.1	0.163379	1.23035	4.29924	0.711541	1	processed_pseudogene	ribosomal protein S28 (RPS28) pseudogene	0	0.49	0
AC007389.1	1.78068	1.51936	2.35551	0.507081	1	processed_transcript	novel transcript	2.15	3.19	0
AC007389.2	0	0	0	1	1	processed_pseudogene	ribosomal protein S15a (RPS15A) pseudogene	0	0	0
AC007389.3	10.2952	-0.497467	0.837403	0.558754	1	lincRNA	novel transcript	9.76	8.23	12.89
AC007389.4	0.604751	1.8695	3.09561	0.515975	1	processed_pseudogene	DnaJ (Hsp40) homolog, subfamily B, member 12 (DNAJB12) pseudogene	0.61	1.21	0
AC007389.5	0.53757	-2.3852	4.01841	0.477651	1	lincRNA	novel transcript	1.1	0	0.52
AC007390.1	0	0	0	1	1	processed_pseudogene	ribosomal protein L31 (RPL31) pseudogene	0	0	0
AC007390.2	139.676	-0.22192	0.312669	0.480981	0.878687	sense_intronic	novel transcript	111.45	126.01	181.56
AC007391.1	0.887557	-3.11045	2.57908	0.203171	1	lincRNA	novel transcript	1.22	0	1.44
AC007394.1	0	0	0	1	1	processed_pseudogene	ribosomal protein pseudogene	0	0	0
AC007395.1	0.201525	-1.09649	4.32799	0.739912	1	processed_pseudogene	pseudogene similar to part of MOB1, Mps One Binder kinase activator-like 3 (yeast) (MOBKL3)	0.6	0	0
AC007402.1	1.19489	-0.688155	2.09163	0.744811	1	lincRNA	novel transcript	1.7	0.85	1.03
AC007403.1	0.171498	-1.09649	4.32799	0.79737	1	lincRNA	novel transcript	0	0	0.51
AC007405.1	11.4407	0.29633	0.806178	0.710492	1	lincRNA	novel transcript (FLJ13453)	10.22	12.98	11.13
AC007405.2	0.955231	-1.13605	2.99464	0.728402	1	antisense	novel transcript	0.38	0.57	1.92
AC007405.3	64.305	0.519018	0.339219	0.121718	0.586803	lincRNA	glutamate rich 2 [Source:NCBI gene;Acc:285141]	67.6	80.27	45.05
AC007406.1	0.163379	1.23035	4.29924	0.711541	1	antisense	novel transcript	0	0.49	0
AC007406.2	0	0	0	1	1	sense_intronic	novel transcript	0	0	0
AC007406.3	0.120205	1.00619	4.31524	0.87893	1	lincRNA	novel transcript	0	0.36	0
AC007406.4	5.44808	-0.199878	1.00883	0.843673	1	antisense	novel transcript	3.57	5	7.78
AC007406.5	96.7031	-0.221521	0.246214	0.370019	0.82459	sense_overlapping	novel transcript	97.75	86.94	105.42
AC007422.1	0	0	0	1	1	lincRNA	novel transcript	0	0	0
AC007422.2	0	0	0	1	1	lincRNA	novel transcript	0	0	0
AC007423.1	0	0	0	1	1	lincRNA	novel transcript	0	0	0
AC007424.1	3.05446	0.076222	1.43863	0.956427	1	transcribed_processed_pseudogene	platelet-activating factor acetylhydrolase 1b, catalytic subunit 2 (30kDa) (PAFAH1B2) pseudogene	4.15	3.14	1.87
AC007431.1	0.897288	0.401228	2.84481	0.88519	1	antisense	novel transcript, antisense to MSI2	1.11	1.06	0.52
AC007431.2	0.183374	-1.09649	4.32799	0.771122	1	antisense	novel transcript, antisense to MSI2	0.55	0	0
AC007435.1	0	0	0	1	1	processed_pseudogene	ribosomal protein L21 (RPL21) pseudogene	0	0	0
AC007448.1	0	0	0	1	1	processed_pseudogene	keratin 18 (KRT18) pseudogene	0	0	0
AC007448.2	0.354833	-1.81836	4.32478	0.581272	1	antisense	novel transcript	0.55	0	0.52
AC007448.3	12.0667	-0.223043	0.654049	0.734026	1	antisense	novel transcript	12.86	10.94	12.4
AC007450.1	0	0	0	1	1	lincRNA	novel transcript	0	0	0
AC007450.2	0	0	0	1	1	unprocessed_pseudogene	tolloid-like 1 (TLL1) pseudogene	0	0	0
AC007450.3	0	0	0	1	1	processed_pseudogene	ovostatin (OVOS) pseudogene	0	0	0
AC007450.4	0.171498	-1.09649	4.32799	0.79737	1	processed_pseudogene	IQ motif and Sec7 domain 3 (IQSEC3) pseudogene	0	0	0.51
AC007458.1	0	0	0	1	1	processed_pseudogene	mitochondrial ribosomal protein L21 (MRPL21) pseudogene	0	0	0
AC007463.1	0.201525	-1.09649	4.32799	0.739912	1	lincRNA	novel transcript	0.6	0	0
AC007485.1	1.2474	-3.60257	2.36928	0.12425	1	antisense	novel transcript, antisense to COX11	1.64	0	2.1
AC007491.1	1.00903	-1.72515	2.57834	0.499136	1	lincRNA	novel transcript	0.61	0.36	2.06
AC007493.1	9.29642	2.10962	0.824197	0.008044	1	lincRNA	novel transcript	4.19	19.02	4.68
AC007493.2	0	0	0	1	1	antisense	novel transcript, antisense to BRD7	0	0	0
AC007494.1	1.28138	-0.593388	2.64149	0.825788	1	processed_pseudogene	proteasome (prosome, macropain) subunit, beta type, 5 (PSMB5) pseudogene	2.87	0.97	0
AC007494.2	2.36228	-0.802342	1.66529	0.634256	1	antisense	novel transcript, antisense to ITFG1	3.95	1.56	1.58
AC007495.1	13.5847	-0.845563	0.933585	0.376653	1	lincRNA	novel transcript	22.94	8.95	8.86
AC007495.2	0	0	0	1	1	lincRNA	novel transcript	0	0	0
AC007496.1	2.08808	0.314788	1.45036	0.82683	1	antisense	novel transcript, antisense to FTO	2.31	2.38	1.57
AC007496.2	12.2307	-1.22582	0.710911	0.090657	1	antisense	novel transcript, antisense to FTO	18.03	6.51	12.15
AC007497.1	5.37464	1.1454	1.17417	0.319218	1	sense_intronic	novel transcript, sense intronic to RPGRIP1L	5.62	8.49	2.02
AC007513.1	0	0	0	1	1	lincRNA	novel transcript	0	0	0
AC007527.1	0	0	0	1	1	processed_transcript	novel transcript, antisense to GRIN2B	0	0	0
AC007527.2	0	0	0	1	1	lincRNA	novel transcript	0	0	0
AC007529.1	3.42373	0.552938	1.26405	0.659024	1	lincRNA	novel transcript	2.3	4.38	3.59
AC007529.2	0.569141	-0.322305	4.01778	0.933928	1	lincRNA	novel transcript	1.22	0.48	0
AC007533.1	0.720976	-0.908041	2.79296	0.760216	1	antisense	novel transcript, antisense to ITFG1	1.16	0.48	0.52
AC007536.1	0	0	0	1	1	processed_pseudogene	Nanog homeobox (NANOG) pseudogene	0	0	0
AC007537.1	0	0	0	1	1	processed_pseudogene	ribosomal protein L21 (RPL21) pseudogene	0	0	0
AC007537.3	2.55238	-1.2945	1.75454	0.474488	1	protein_coding		0.61	1.33	5.72
AC007540.1	0	0	0	1	1	antisense	novel transcript, antisense to BTBD11	0	0	0
AC007541.1	21.1582	-0.012092	0.538442	0.980087	0.993001	antisense	novel transcript, antisense to C12orf23	19.76	20.97	22.75
AC007546.1	5.5045	0.25249	0.927215	0.784011	1	sense_intronic	novel transcript, sense intronic to ANKRD13A	5.85	6.12	4.55
AC007546.3	105.578	-0.27025	0.272735	0.324668	0.800641	transcribed_unprocessed_pseudogene	purinergic receptor P2X, ligand-gated ion channel, 7 (P2RX7) pseudogene	117.37	92.69	106.67
AC007547.1	0	0	0	1	1	processed_pseudogene	zinc finger, CCHC domain containing 10 (ZCCHC10) pseudogene	0	0	0
AC007547.2	0	0	0	1	1	processed_pseudogene	proteasome (prosome, macropain) assembly chaperone 3 (PSMG3) pseudogene	0	0	0
AC007551.1	0.171498	-1.09649	4.32799	0.79737	1	processed_pseudogene	glycine cleavage system protein H (aminomethyl carrier) (GCSH) pseudogene	0	0	0.51
AC007551.2	0.183374	-1.09649	4.32799	0.771122	1	processed_pseudogene	gem (nuclear organelle) associated protein 7 (GEMIN7) pseudogene	0.55	0	0
AC007552.1	0.355546	-1.82068	4.32468	0.580931	1	processed_pseudogene	glutamic-oxaloacetic transaminase 2, mitochondrial (aspartate aminotransferase 2) (GOT2) pseudogene	0.55	0	0.52
AC007552.2	2.17443	0.53662	1.59748	0.735699	1	antisense	novel transcript	1.17	2.8	2.56
AC007556.1	0	0	0	1	1	antisense	novel transcript	0	0	0
AC007557.1	0	0	0	1	1	lincRNA	novel transcript	0	0	0
AC007557.2	0	0	0	1	1	antisense	novel transcript	0	0	0
AC007557.3	0.163379	1.23035	4.29924	0.711541	1	lincRNA	novel transcript	0	0.49	0
AC007557.4	0	0	0	1	1	antisense	novel transcript	0	0	0
AC007559.1	0	0	0	1	1	processed_pseudogene	thioredoxin domain containing 17 (TXNDC17) pseudogene	0	0	0
AC007560.1	0	0	0	1	1	processed_pseudogene	chromosome 20 open reading frame 30 (C20orf30) pseudogene	0	0	0
AC007562.1	0	0	0	1	1	unprocessed_pseudogene	ubiquitin-conjugating enzyme pseudogene	0	0	0
AC007563.1	0	0	0	1	1	lincRNA	novel transcript	0	0	0
AC007563.2	8.7182	0.472371	0.891554	0.593878	1	antisense	novel transcript, antisense to IGFBP5 and TNP1	8.57	10.72	6.86
AC007563.3	0.163379	1.23035	4.29924	0.711541	1	processed_pseudogene	ribosomal protein L31 (RPL31) pseudogene	0	0.49	0
AC007566.1	8.63253	-0.550312	0.858146	0.5241	1	antisense	novel transcript, antisense to ERVW-1 and PEX1	9.27	6.58	10.05
AC007566.2	0	0	0	1	1	processed_pseudogene	coiled-coil-helix-coiled-coil-helix domain containing 4, pseudogene	0	0	0
AC007568.1	0	0	0	1	1	processed_pseudogene	splicing factor, arginine/serine-rich 3 (SFRS3) pseudogene	0	0	0
AC007569.1	0	0	0	1	1	antisense	novel transcript, antisense to SELPLG	0	0	0
AC007570.1	3.20468	0.63028	1.5217	0.672581	1	antisense	novel transcript, antisense to MYO1H	2.46	4.15	3.01
AC007595.1	0	0	0	1	1	antisense	novel transcript, antisense to TEKT5	0	0	0
AC007598.1	0	0	0	1	1	sense_intronic	novel transcript, sense intronic to a novel protein	0	0	0
AC007598.2	0.346752	0.509025	4.29923	0.87692	1	antisense	novel transcript, antisense to a novel protein	0.55	0.49	0
AC007599.1	0	0	0	1	1	processed_pseudogene	Rho GTPase activating protein 20 (ARHGAP20) pseudogene	0	0	0
AC007599.2	0.240411	1.86879	4.22561	0.526122	1	sense_intronic	novel transcript	0	0.72	0
AC007601.1	2.98657	0.083996	1.62516	0.958808	1	antisense	novel transcript, antisense to SNX29	1.12	3.15	4.7
AC007601.2	0	0	0	1	1	antisense	novel transcript, antisense to a novel protein	0	0	0
AC007603.1	11.404	0.781167	0.724124	0.272982	1	lincRNA	novel transcript	8.57	15.87	9.76
AC007603.3	0	0	0	1	1	unitary_pseudogene	nuclear receptor coactivator 5-like pseudogene	0	0	0
AC007608.1	6.85951	0.12525	0.897145	0.886352	1	antisense	novel transcript, antisense to NKD1	4	7.26	9.31
AC007608.2	0.120205	1.00619	4.31524	0.87893	1	antisense	novel transcript, antisense to NKD1	0	0.36	0
AC007608.3	6.47483	1.06879	0.965542	0.258327	1	antisense	novel transcript, antisense to SNX20	6.59	10	2.84
AC007610.1	2.09909	-0.566951	1.50449	0.706818	1	antisense	novel transcript, antisense to HEATR3	1.79	1.58	2.93
AC007610.2	2.03601	-0.394716	1.8248	0.830294	1	antisense	novel transcript, antisense to HEATR3	3.9	1.69	0.52
AC007610.3	0.171498	-1.09649	4.32799	0.79737	1	unprocessed_pseudogene	regulation of nuclear pre-mRNA domain containing 1A (RPRD1A) pseudogene	0	0	0.51
AC007611.1	10.1465	0.090556	0.739677	0.902281	1	lincRNA	novel transcript	11.81	10.51	8.12
AC007613.1	21.3698	-0.166438	0.553351	0.764635	0.96126	antisense	novel transcript, antisense to TXNDC11	17.58	19.88	26.65
AC007614.1	4.5236	3.38183	1.32549	0.009343	1	antisense	novel transcript, antisense to CBLN1	0.36	10.98	2.24
AC007618.1	0	0	0	1	1	processed_pseudogene	ribosomal protein S6 (RPS6) pseudogene	0	0	0
AC007619.1	1.15913	2.04472	2.30077	0.36551	1	lincRNA	novel transcript	1.15	2.32	0
AC007619.2	0.240411	1.86879	4.22561	0.526122	1	processed_pseudogene	adaptor-related protein complex 3, sigma 1 subunit (AP3S1) pseudogene	0	0.72	0
AC007620.1	0	0	0	1	1	processed_pseudogene	pseudogene similar to part of guanine nucleotide binding protein (G protein), beta polypeptide 1GNB1	0	0	0
AC007620.2	177.271	-0.164167	0.244753	0.504643	0.888545	antisense	novel transcript	195.52	165.04	171.25
AC007620.3	3.25267	1.46766	1.50733	0.319176	1	antisense	novel transcript, antisense to GNB4	3.65	5.61	0.51
AC007621.1	0	0	0	1	1	processed_pseudogene	ubiquitin-conjugating enzyme E2 variant 2 (UBE2V2) pseudogene	0	0	0
AC007622.1	2.92737	1.16109	1.50253	0.425799	1	processed_pseudogene	ribosomal protein L17 (RPL17) pseudogene	0.61	4.64	3.53
AC007622.2	18.8268	0.512101	0.648096	0.425488	0.855957	antisense	novel transcript, antisense to PRDM4	15.26	23.78	17.44
AC007631.1	0	0	0	1	1	lincRNA	novel transcript	0	0	0
AC007637.1	0.335694	0.492167	4.30011	0.879605	1	sense_overlapping	novel transcript	0	0.49	0.52
AC007638.1	0.624841	0.384643	3.19768	0.908575	1	lincRNA	novel transcript	1.16	0.71	0
AC007638.2	2.24021	-0.201519	1.88115	0.914566	1	antisense	novel transcript, antisense to HLF	0	2.05	4.67
AC007639.1	0	0	0	1	1	lincRNA	novel transcript	0	0	0
AC007652.1	0	0	0	1	1	lincRNA	novel transcript	0	0	0
AC007655.1	0.575123	1.87187	3.14635	0.500848	1	antisense	novel transcript	0	1.21	0.52
AC007656.1	29.2845	0.542791	0.449459	0.220421	0.714452	lincRNA	novel transcript	22.15	36.95	28.75
AC007663.1	1.4592	0.965834	1.84876	0.596266	1	unprocessed_pseudogene	proline dehydrogenase (oxidase) 1 (PRODH) pseudogene	1.16	2.17	1.04
AC007663.2	4.89927	-0.812457	1.08674	0.460205	1	antisense	novel transcript	5.81	3.25	5.64
AC007663.3	6.89509	0.194109	0.88556	0.825879	1	lincRNA	novel transcript	7.33	7.48	5.88
AC007663.4	6.65172	0.603787	0.879427	0.488291	1	sense_intronic	novel transcript, sense intronic to DGCR6L	5.21	8.69	6.05
AC007666.1	15.0118	0.062849	0.586092	0.912897	1	antisense	novel transcript	17.7	15.37	11.96
AC007671.1	0	0	0	1	1	sense_intronic	novel transcript, sense intronic to ST8SIA1	0	0	0
AC007673.1	0.364983	0.505681	4.29941	0.882697	1	lincRNA	novel transcript, sense intronic to RAB27B	0.61	0.49	0
AC007677.1	0	0	0	1	1	processed_pseudogene	ribosomal protein L17 (RPL17) pseudogene	0	0	0
AC007679.1	3.88686	-0.14695	1.4436	0.91683	1	antisense	novel transcript, antisense to INO80D	6.45	3.65	1.56
AC007679.2	0	0	0	1	1	processed_pseudogene	ribosomal protein L27 (RPL27) pseudogene	0	0	0
AC007681.1	2.18632	-0.105306	1.60976	0.946925	1	antisense	novel transcript, antisense to TACR1	3.46	2.07	1.03
AC007684.1	1.5966	-3.95947	2.25909	0.083018	1	sense_intronic	novel transcript, sense intronic to MAP4K3	1.14	0	3.65
AC007685.1	0	0	0	1	1	processed_pseudogene	ribosomal protein S27a (RPS27A) pseudogene	0	0	0
AC007686.1	0.172205	-1.09649	4.32799	0.795632	1	processed_pseudogene	ribosomal protein, large, P1 (RPLP1) pseudogene	0	0	0.52
AC007686.2	0.321555	0.287614	4.31533	0.976689	1	lincRNA	novel transcript	0.6	0.36	0
AC007686.3	120.831	0.012765	0.21873	0.953458	0.989469	antisense	novel transcript, antisense to IRF2BPL	119.58	121.66	121.25
AC007687.1	2.34053	0.64062	1.62131	0.690244	1	lincRNA	novel transcript	2.19	3.09	1.74
AC007688.1	0.51072	-0.228885	4.13666	0.970964	1	processed_pseudogene	ribosomal protein S6 (RPS6) pseudogene	0	0.48	1.05
AC007688.2	0	0	0	1	1	antisense	novel transcript	0	0	0
AC007690.1	0	0	0	1	1	processed_pseudogene	ribosomal protein L29 (RPL29) pseudogene	0	0	0
AC007718.1	0	0	0	1	1	unprocessed_pseudogene	peroxisomal membrane protein 2, 22k (PXMP2) pseudogene	0	0	0
AC007728.1	0	0	0	1	1	antisense	novel transcript, antisense to CYLD	0	0	0
AC007728.2	15.1493	-0.430706	0.592525	0.469675	1	antisense	novel transcript, antisense to CYLD and NOD2	15.82	12.21	17.41
AC007728.3	19.3617	-0.331701	0.587132	0.575042	0.913347	sense_intronic	novel transcript	20.54	16.59	20.96
AC007731.1	22.4079	0.15649	0.507436	0.757392	0.960191	processed_pseudogene	kelch-like 12 (Drosophila) (KLH12) pseudogene	19.27	24.16	23.8
AC007731.2	0.183374	-1.09649	4.32799	0.771122	1	lincRNA	novel transcript	0.55	0	0
AC007731.3	0.163379	1.23035	4.29924	0.711541	1	antisense	novel transcript	0	0.49	0
AC007731.4	2.16258	-0.977696	1.74518	0.583552	1	protein_coding	novel transcript	4.14	1.33	1.02
AC007738.1	0	0	0	1	1	processed_pseudogene	ribosomal protein S26 (RPS26) pseudogene	0	0	0
AC007742.1	0	0	0	1	1	processed_pseudogene	transcription elongation factor B (SIII), polypeptide 1 (15kDa, elongin C) (TCEB1) pseudogene	0	0	0
AC007742.2	0	0	0	1	1	unprocessed_pseudogene	ubiquitin specific peptidase 9, Y-linked (USP9Y) pseudogene	0	0	0
AC007743.1	1391.05	0.276069	0.156338	0.074733	0.479346	antisense	novel transcript, antisense to CCDC85A	1454.6	1573.33	1145.22
AC007744.1	45.7339	0.178842	0.452109	0.690161	0.944721	processed_transcript	novel transcript	51.03	49.44	36.73
AC007749.1	0	0	0	1	1	lincRNA	novel transcript	0	0	0
AC007750.1	0.183374	-1.09649	4.32799	0.771122	1	antisense	novel transcript	0.55	0	0
AC007751.1	0	0	0	1	1	processed_pseudogene	mediator complex subunit 21 (MED21) pseudogene	0	0	0
AC007773.1	38.0425	-0.036625	0.385141	0.923709	0.986853	antisense	novel transcript, antisense to DPY19L3	43.42	37.27	33.43
AC007780.1	20.0527	0.347575	0.593819	0.554677	0.908288	processed_transcript	novel transcript	18.6	23.21	18.36
AC007785.1	1.11688	0.129906	2.05559	0.948483	1	lincRNA	novel transcript	0.58	1.18	1.58
AC007785.2	0	0	0	1	1	processed_pseudogene	solute carrier family 30 (zinc transporter), member 5 (SLC30A5) pseudogene	0	0	0
AC007785.3	8.21965	-0.569164	0.827309	0.494853	1	lincRNA	novel transcript	9.08	6.19	9.39
AC007786.1	1.94146	0.256818	1.73146	0.87802	1	lincRNA	novel transcript	0.84	2.18	2.81
AC007786.2	0.120205	1.00619	4.31524	0.87893	1	lincRNA	novel transcript	0	0.36	0
AC007786.3	0	0	0	1	1	lincRNA	novel transcript	0	0	0
AC007787.1	0	0	0	1	1	antisense	novel transcript, antisense to NFIX	0	0	0
AC007790.1	0.342996	-1.79281	4.32571	0.587067	1	processed_pseudogene	ribosomal protein S3A (RPS3A) pseudogene	0	0	1.03
AC007795.1	0	0	0	1	1	lincRNA	novel transcript	0	0	0
AC007823.1	13.0544	0.23549	0.647833	0.714127	1	lincRNA	novel transcript	13.3	14.41	11.46
AC007834.1	0.365332	0.491666	4.30014	0.886071	1	lincRNA	novel transcript	0.61	0.48	0
AC007834.2	1.64306	-0.678534	2.11388	0.751529	1	processed_pseudogene	chromosome 8 open reading frame 59 (C8orf59) pseudogene	0	1.17	3.76
AC007842.1	6.12193	0.341798	0.962067	0.718424	1	processed_pseudogene	protein associated with topoisomerase II homolog 1 (yeast) (PATL1) pseudogene	5.06	7.1	6.2
AC007846.1	0.877085	-1.25542	2.99213	0.694156	1	lincRNA	novel transcript	1.11	0.48	1.04
AC007846.2	0.360616	2.44685	4.17833	0.418418	1	protein_coding	novel protein	0	1.08	0
AC007848.1	0.172205	-1.09649	4.32799	0.795632	1	lincRNA	novel transcript	0	0	0.52
AC007848.2	12.5655	0.581925	0.807124	0.463822	1	lincRNA	novel transcript	10.67	16.14	10.89
AC007849.1	0.786623	-1.28547	3.10187	0.670266	1	sense_intronic	novel transcript	0.59	0.37	1.4
AC007849.2	0	0	0	1	1	processed_pseudogene	succinate dehydrogenase complex, subunit D, integral membrane protein (SDHD) pseudogene	0	0	0
AC007861.1	0.171498	-1.09649	4.32799	0.79737	1	lincRNA	novel transcript	0	0	0.51
AC007861.2	1.9932	-2.66261	1.96075	0.178479	1	lincRNA	novel transcript	2.96	0.49	2.53
AC007876.1	10.0958	-1.00746	0.768732	0.198786	1	lincRNA	novel transcript	12.69	6.15	11.45
AC007878.1	18.4002	-0.365576	0.597652	0.543179	0.905376	lincRNA	novel transcript	21.36	15.33	18.51
AC007879.1	0	0	0	1	1	lincRNA	novel transcript	0	0	0
AC007879.2	0	0	0	1	1	lincRNA	novel transcript	0	0	0
AC007879.3	0.564849	-2.4386	3.34466	0.395151	1	lincRNA	novel transcript	1.08	0	0.61
AC007879.4	0.201525	-1.09649	4.32799	0.739912	1	lincRNA	novel transcript	0.6	0	0
AC007881.1	0.240411	1.86879	4.22561	0.526122	1	unprocessed_pseudogene	pseudogene similar to part of N-acetylglucosamine kinase (NAGK)	0	0.72	0
AC007881.2	0	0	0	1	1	antisense	novel transcript, antisense to NAGK	0	0	0
AC007881.3	7.64395	0.900902	0.915626	0.318584	1	lincRNA	novel transcript	8.25	11.09	3.59
AC007899.1	1.24596	0.530969	2.24254	0.809876	1	processed_pseudogene	chromosome 11 open reading frame 46 (C11orf46) pseudogene	0.6	1.56	1.58
AC007906.1	2.02469	-1.54696	1.92834	0.434325	1	sense_intronic	novel transcript	4.73	0.88	0.46
AC007906.2	63.3707	0.829359	0.323127	0.008893	0.160881	protein_coding	novel protein	54.94	89.25	45.92
AC007907.1	0.163379	1.23035	4.29924	0.711541	1	lincRNA	novel transcript	0	0.49	0
AC007908.1	0	0	0	1	1	processed_pseudogene		0	0	0
AC007919.1	0.163379	1.23035	4.29924	0.711541	1	processed_pseudogene	pseudogene similar to part of TBP-like 1 TBPL1	0	0.49	0
AC007919.2	0.366748	-1.8526	4.32288	0.575681	1	processed_pseudogene	nucleosome assembly protein 1-like 5 (NAP1L5) pseudogene	1.1	0	0
AC007920.1	44.1319	-0.119294	0.426659	0.779227	0.965426	antisense	novel transcript	56.47	41.75	34.18
AC007920.2	4.6299	-1.45549	1.18119	0.227789	1	antisense	novel transcript, antisense to MASP1	6.5	2.17	5.22
AC007922.1	0.163379	1.23035	4.29924	0.711541	1	lincRNA	novel transcript	0	0.49	0
AC007922.2	1.41198	-0.863516	1.98489	0.670069	1	sense_intronic	novel transcript	1.12	0.95	2.17
AC007923.1	0.996096	-1.67242	2.5441	0.506466	1	lincRNA	novel transcript	1.14	0.37	1.48
AC007923.2	1.48967	0.16848	1.9211	0.929529	1	processed_pseudogene	G protein-coupled receptor 160 (GPR160) pseudogene	2.38	1.58	0.51
AC007923.3	0	0	0	1	1	processed_pseudogene	myelin transcription factor 1-like (MYT1L) pseudogene	0	0	0
AC007923.4	1.85093	-1.46633	1.97729	0.469624	1	lincRNA	novel transcript	4.21	0.85	0.5
AC007938.1	0.120205	1.00619	4.31524	0.87893	1	lincRNA	novel transcript	0	0.36	0
AC007938.2	4.5591	-0.951212	1.08682	0.385858	1	antisense	novel transcript, antisense to MEST	4.64	2.77	6.27
AC007938.3	3.43672	0.318579	1.45154	0.823721	1	antisense	novel transcript, antisense to COPG2	2.79	3.96	3.56
AC007948.1	0	0	0	1	1	lincRNA	novel transcript	0	0	0
AC007950.1	639.142	-0.427774	0.239962	0.079823	0.492081	protein_coding	ubiquitin specific peptidase 3 [Source:NCBI gene;Acc:9960]	700.9	521.02	695.51
AC007950.2	0.548358	-0.282743	3.42009	0.93698	1	lincRNA	novel transcript	1.16	0.49	0
AC007950.3	4.19239	0.419269	1.092	0.69874	1	lincRNA	novel transcript	2.3	5.08	5.2
AC007952.1	1.35415	0.730654	2.17577	0.73449	1	antisense	novel transcript, antisense to GRAPL	1.23	1.85	0.99
AC007952.2	5.13663	-0.071141	1.00614	0.928033	1	processed_transcript	novel transcript	7.06	4.88	3.47
AC007952.3	0.113305	0.914536	4.3136	1	1	lincRNA	novel transcript	0	0.34	0
AC007952.4	4.04621	0.542805	1.31818	0.677146	1	lincRNA	novel transcript	2.83	5.15	4.15
AC007952.5	0.750448	-0.936048	3.15145	0.780815	1	lincRNA	novel transcript	1.77	0.48	0
AC007952.6	9.30596	-0.935438	1.01398	0.366559	1	antisense	novel transcript, antisense to GRAPL	4.54	5.74	17.64
AC007952.7	0.795367	-0.200773	2.60337	0.938051	1	lincRNA	novel transcript	1.16	0.7	0.53
AC007952.9	0.514495	-2.32929	4.2921	0.5101	1	sense_intronic	novel transcript	0	0	1.54
AC007953.1	0.344411	-1.79627	4.32557	0.586359	1	lincRNA	novel transcript	0	0	1.03
AC007953.2	0.360616	2.44685	4.17833	0.418418	1	lincRNA	novel transcript	0	1.08	0
AC007954.1	0.856643	-0.030242	2.5643	0.984956	1	processed_pseudogene	ATP-binding cassette, sub-family G (WHITE), member 2 (ABCG2) pseudogene	1.73	0.84	0
AC007956.1	10.6232	-0.505054	0.777287	0.520862	1	processed_pseudogene	ribosomal protein S2 (RPS2) pseudogene	14.03	8.36	9.48
AC007967.1	0	0	0	1	1	transcribed_unprocessed_pseudogene	RNA binding motif protein, Y-linked, family 1, member A1 (RBMY1A1) pseudogene	0	0	0
AC007967.2	0	0	0	1	1	unprocessed_pseudogene	testis specific protein, Y-linked 1 (TSPY1) pseudogene	0	0	0
AC007967.3	0	0	0	1	1	unprocessed_pseudogene	testis specific protein, Y-linked 1 (TSPY1) pseudogene	0	0	0
AC007967.4	0	0	0	1	1	processed_pseudogene	testis specific protein, Y-linked 1 (TSPY1) pseudogene	0	0	0
AC007969.1	2.5517	-0.016085	1.5662	0.98363	1	processed_pseudogene	ribosomal protein S15 (RPS15) pseudogene	0.58	2.57	4.5
AC007969.2	0.120205	1.00619	4.31524	0.87893	1	processed_pseudogene	ubiquitin-fold modifier 1 (UFM1) pseudogene	0	0.36	0
AC007991.1	0	0	0	1	1	processed_pseudogene	nuclear transcription factor Y, beta (NFYB) pseudogene	0	0	0
AC007991.2	0	0	0	1	1	sense_intronic	novel transcript	0	0	0
AC007991.3	1.30485	-1.05931	2.6225	0.692112	1	antisense	novel transcript, antisense to IDO1 and IDO2	1.31	0.74	1.87
AC007991.4	1.09203	2.03428	2.25225	0.349082	1	antisense	novel transcript	0.56	2.22	0.5
AC007992.1	0	0	0	1	1	processed_pseudogene	glyceraldehyde-3-phosphate dehydrogenase (GAPDH) pseudogene	0	0	0
AC007992.2	0	0	0	1	1	processed_pseudogene	tubulin, beta class I (TUBB) pseudogene	0	0	0
AC007993.1	0.986838	0.669933	2.91765	0.781686	1	unprocessed_pseudogene	leucine rich repeat containing 37A (LRRC37A) pseudogene	1.44	1.53	0
AC007993.2	1.93322	0.545096	1.68533	0.743682	1	lincRNA	novel transcript	2.86	2.42	0.51
AC007993.3	3.95297	0.684378	1.21664	0.565823	1	antisense	novel transcript, antisense to FAM215A	4	5.22	2.64
AC007996.1	306.89	-0.224668	0.192087	0.245038	0.736534	sense_intronic	novel transcript, sense intronic to KCTD1	349.55	275.37	295.75
AC007998.1	0	0	0	1	1	processed_pseudogene	ribosomal protein L7a (RPL7A) pseudogene	0	0	0
AC007998.2	2.49934	-0.867766	1.44642	0.551274	1	protein_coding	novel protein	2.47	1.58	3.44
AC007998.3	2.2996	-0.627371	1.52057	0.681214	1	lincRNA	novel transcript	1.88	1.65	3.37
AC007998.4	86.6845	-0.286419	0.287469	0.322479	0.799929	lincRNA	novel transcript	84.4	75.81	99.85
AC008011.1	0	0	0	1	1	unprocessed_pseudogene	pseudogene similar to part of aldehyde dehydrogenase 1 family, member L2 (ALDH1L2)	0	0	0
AC008011.2	0	0	0	1	1	antisense	novel transcript, antisense to PTHLH	0	0	0
AC008013.1	7.31745	0.065603	0.938952	0.943589	1	transcribed_unprocessed_pseudogene	tetraspanin family pseudogene	5.7	7.52	8.73
AC008013.2	8.67338	-0.91656	0.811336	0.266124	1	transcribed_processed_pseudogene	mitochondrially encoded cytochrome c oxidase I (MT-CO1) pseudogene	11.23	5.49	9.3
AC008013.3	3.2451	-0.364949	1.23173	0.767411	1	unprocessed_pseudogene	WAS protein family homolog 4 pseudogene	2.33	2.71	4.7
AC008014.1	156.804	-0.531674	0.481941	0.279703	0.765889	lincRNA	novel transcript	88.63	120.85	260.93
AC008015.1	0	0	0	1	1	processed_pseudogene	ubiquitin-conjugating enzyme E2L 3 (UBE2L3) pseudogene	0	0	0
AC008026.1	2.16972	-0.492684	1.4733	0.740019	1	processed_pseudogene	ribosomal protein S10 (RPS10) pseudogene	2.33	1.73	2.45
AC008026.2	0.171498	-1.09649	4.32799	0.79737	1	processed_pseudogene	ribosomal protein, large, P2 (RPLP2) pseudogene	0	0	0.51
AC008026.3	22.5817	-0.133175	0.501591	0.790812	0.966962	sense_intronic	novel transcript	19.71	21.17	26.86
AC008033.1	0	0	0	1	1	processed_pseudogene	proteasome (prosome, macropain) 26S subunit, ATPase, 6 (PSMC6) pseudogene	0	0	0
AC008033.2	0	0	0	1	1	processed_pseudogene	chromosome 5 open reading frame 62 (C5orf62) pseudogene	0	0	0
AC008033.3	5.97333	-0.05221	0.958215	0.955857	1	lincRNA	novel transcript	7.51	5.74	4.66
AC008035.1	24.8953	-0.389048	0.533017	0.469583	0.873813	lincRNA	novel transcript	19.62	20.74	34.33
AC008038.1	41.6429	-0.659849	0.455344	0.153235	0.629365	processed_pseudogene	eukaryotic translation elongation factor 1 gamma (	44.11	29.82	51
AC008040.1	10.4935	-0.226378	0.801917	0.778312	1	antisense	novel transcript, antisense to SEC62	8.91	9.46	13.1
AC008040.2	7.3088	-0.216767	1.01392	0.830164	1	processed_pseudogene	SET domain containing (lysine methyltransferase) 8 (SETD8) pseudogene	4.51	6.57	10.84
AC008040.3	0	0	0	1	1	processed_pseudogene	family with sequence similarity 20, member B (FAM20B) pseudogene	0	0	0
AC008040.4	0	0	0	1	1	transcribed_processed_pseudogene	four and a half LIM domains 1 (FHL1) pseudogene	0	0	0
AC008050.1	79.3551	-0.61366	0.2997	0.043535	0.378318	lincRNA	novel transcript	84.02	58.78	95.27
AC008055.1	0	0	0	1	1	processed_pseudogene	family with sequence similarity 60, member A (Fam60a) pseudogene	0	0	0
AC008056.1	0	0	0	1	1	antisense	novel transcript, antisense to NRXN3	0	0	0
AC008056.2	1.87556	-0.069455	1.61539	0.96325	1	antisense	novel transcript, antisense to NRXN3	1.78	1.85	1.99
AC008060.1	2.17977	-0.643457	1.68152	0.704524	1	lincRNA	novel transcript	3.44	1.56	1.54
AC008060.2	0	0	0	1	1	antisense	novel transcript, antisense to CNPY1	0	0	0
AC008060.3	0	0	0	1	1	lincRNA	novel transcript	0	0	0
AC008060.4	0.183374	-1.09649	4.32799	0.771122	1	sense_overlapping	novel transcript, overlapping novel protein	0.55	0	0
AC008063.1	0	0	0	1	1	antisense	novel transcript	0	0	0
AC008063.2	0	0	0	1	1	lincRNA	novel transcript	0	0	0
AC008065.1	0.658319	0.611954	2.73836	0.828285	1	processed_pseudogene	ribosomal protein S26 (RPS26) pseudogene	0.6	0.85	0.53
AC008066.1	0	0	0	1	1	processed_pseudogene	lysophosphatidylglycerol acyltransferase 1 (LPGAT1) pseudogene	0	0	0
AC008067.1	0	0	0	1	1	antisense	novel transcript	0	0	0
AC008069.1	0	0	0	1	1	processed_pseudogene	tubulin, beta 2C (TUBB2C) pseudogene	0	0	0
AC008072.1	11.0403	-0.760758	0.752697	0.318132	1	processed_pseudogene	ribosomal protein S27a (RPS27A) pseudogene	14.1	7.47	11.56
AC008073.1	0	0	0	1	1	antisense	novel transcript	0	0	0
AC008073.2	3.72389	-1.23366	1.26181	0.336207	1	antisense	novel transcript	2.76	1.97	6.45
AC008073.3	6.52815	-1.12064	1.14026	0.341904	1	protein_coding	novel transcript	10.14	3.76	5.69
AC008074.1	0.992765	-1.70303	2.54171	0.497596	1	processed_pseudogene	novel pseudogene	0.55	0.36	2.07
AC008074.2	7.71285	0.774852	0.810685	0.331426	1	lincRNA	novel transcript	6.24	10.66	6.23
AC008079.1	100.783	-0.093991	0.258103	0.716203	0.952207	antisense	novel transcript, antisense to TUBA8	104.98	96.69	100.68
AC008080.1	0.568952	-0.320623	4.01809	0.934312	1	lincRNA	novel transcript	1.22	0.49	0
AC008080.2	0	0	0	1	1	antisense	novel transcript	0	0	0
AC008080.3	0.172205	-1.09649	4.32799	0.795632	1	lincRNA	novel transcript	0	0	0.52
AC008080.4	0.53623	1.87495	3.95968	0.573463	1	lincRNA	novel transcript	0	1.18	0.43
AC008083.1	0	0	0	1	1	antisense	novel transcript, antisense to FAM113B	0	0	0
AC008083.2	11.9792	-0.557547	0.69959	0.430623	1	lincRNA	novel transcript	16.12	9.16	10.65
AC008083.3	0	0	0	1	1	lincRNA	novel transcript	0	0	0
AC008088.1	0	0	0	1	1	sense_intronic	novel transcript	0	0	0
AC008103.1	0	0	0	1	1	sense_intronic	novel transcript	0	0	0
AC008105.1	77.5894	-0.144553	0.338988	0.670379	0.941011	antisense	novel transcript, antisense to FMNL1	98.34	72.5	61.93
AC008105.2	82.8107	-0.059859	0.268555	0.823489	0.971172	transcribed_unitary_pseudogene	novel pseudogene, ortholog of 1700023F06Rik (M. musculus)	80.16	80.37	87.91
AC008105.3	35.2294	0.577839	0.504636	0.246304	0.738199	antisense	novel transcript, antisense to FMNL1	19.85	45.15	40.68
AC008109.1	77.9538	0.099945	0.3007	0.738168	0.958464	lincRNA	novel transcript	63.89	81.62	88.35
AC008114.1	0.303899	0.278516	4.31504	1	1	antisense	novel transcript, antisense to PLBD1	0.55	0.36	0
AC008115.1	0.54	-2.38884	4.01333	0.476755	1	antisense	novel transcript	0.63	0	0.99
AC008115.2	3.15521	0.030289	1.28657	0.978579	1	lincRNA	novel transcript	4.05	3.17	2.25
AC008115.3	33.1602	-0.509447	0.447162	0.25946	0.746734	sense_intronic	novel transcript	33.06	25.86	40.56
AC008115.4	14.3473	-0.203236	0.616244	0.74171	1	lincRNA	novel transcript	14.95	12.91	15.18
AC008121.1	0	0	0	1	1	processed_pseudogene	family with sequence similarity 32, member A (FAM32A) pseudogene	0	0	0
AC008121.2	0.703651	1.03812	3.6258	0.759363	1	lincRNA	novel transcript	0	1.08	1.03
AC008121.3	0.67351	2.13642	3.64655	0.516955	1	antisense	novel transcript, antisense to HIGD1C	0.55	1.47	0
AC008124.1	1187.79	-0.08014	0.118431	0.49973	0.887547	lincRNA	novel transcript	1146.18	1144.64	1272.55
AC008125.1	0	0	0	1	1	lincRNA	novel transcript	0	0	0
AC008126.1	0	0	0	1	1	processed_pseudogene	Mdm2 p53 binding protein homolog (mouse) (MDM2) pseudogene	0	0	0
AC008127.1	0	0	0	1	1	antisense	novel transcript, antisense to DBX2	0	0	0
AC008127.2	0	0	0	1	1	processed_pseudogene	Sjogren syndrome antigen B (autoantigen La) (SSB) pseudogene	0	0	0
AC008132.1	6.50127	0.94536	0.928982	0.300392	1	transcribed_processed_pseudogene	POM121 transmembrane nucleoporin (POM121) pseudogene	6.85	9.55	3.1
AC008132.2	0.647632	-0.978153	3.24836	0.748875	1	transcribed_processed_pseudogene	immunoglobulin superfamily, member 3 (IGSF3) pseudogene	0.55	0.36	1.04
AC008133.1	0	0	0	1	1	antisense	novel transcript, antisense ASIC2	0	0	0
AC008134.1	0	0	0	1	1	processed_pseudogene	pseudogene similar to part of mitochondrially encoded cytochrome c oxidase I MT-CO1	0	0	0
AC008147.1	0	0	0	1	1	antisense	novel transcript, antisense to LIMA1	0	0	0
AC008147.2	22.8236	-0.455542	0.497697	0.364609	0.822663	sense_intronic	novel transcript, sense intronic to LIMA1	25.2	18.44	24.84
AC008147.3	0.183374	-1.09649	4.32799	0.771122	1	transcribed_processed_pseudogene	40S ribosomal protein S26 (RPS26) pseudogene	0.55	0	0
AC008147.4	1.7002	0.855403	2.02038	0.665442	1	processed_pseudogene	novel pseudogene	2.15	2.42	0.53
AC008149.1	3.57554	-1.41407	1.27333	0.273356	1	antisense	novel transcript, antisense to ELK3	2.95	1.72	6.06
AC008154.1	0	0	0	1	1	lincRNA	novel transcript	0	0	0
AC008154.2	0	0	0	1	1	antisense	novel transcript	0	0	0
AC008155.1	0	0	0	1	1	processed_pseudogene	ribosomal protein S17 (RPS17) pseudogene	0	0	0
AC008162.1	0	0	0	1	1	processed_pseudogene	coiled-coil domain containing 58 (CCDC58) pseudogene	0	0	0
AC008162.2	0	0	0	1	1	protein_coding	novel protein similar to cancer/testis antigen family 47, member A12 (CT47A12)	0	0	0
AC008163.1	0.72446	2.55899	2.95239	0.324976	1	transcribed_unitary_pseudogene	novel pseudogene containing cadherin repeats	0.37	1.8	0
AC008164.1	0	0	0	1	1	lincRNA	novel transcript	0	0	0
AC008171.1	0	0	0	1	1	processed_pseudogene	pseudogene similar to part of CAP-GLY domain containing linker protein 2 CLIP2	0	0	0
AC008175.1	0.240411	1.86879	4.22561	0.526122	1	lincRNA	novel transcript	0	0.72	0
AC008175.2	0	0	0	1	1	unprocessed_pseudogene	testis specific protein, Y-linked 1 (TSPY1) pseudogene	0	0	0
AC008243.1	4.47849	-1.26409	1.23568	0.31403	1	antisense	novel transcript	4.77	2.26	6.41
AC008250.1	2.21729	-1.13032	1.50411	0.455228	1	antisense	novel transcript	2.89	1.22	2.54
AC008250.2	0	0	0	1	1	sense_intronic	novel transcript, sense intronic to ABCC9	0	0	0
AC008264.1	0	0	0	1	1	processed_pseudogene	ribosomal protein L31 (RPL31) pseudogene	0	0	0
AC008264.2	8.49837	0.026771	1.07727	0.980108	1	antisense	novel transcript, antisense to MKLN1	6.01	8.59	10.89
AC008267.1	0.172205	-1.09649	4.32799	0.795632	1	processed_pseudogene	guanine nucleotide binding protein (G protein), alpha 11 (Gq class) (GNA11) pseudogene	0	0	0.52
AC008267.2	1.27485	1.51927	2.18055	0.470346	1	transcribed_unprocessed_pseudogene	RAB guanine nucleotide exchange factor 1 (RABGEF1) pseudogene	0	2.26	1.57
AC008267.3	9.5726	-0.128263	0.720522	0.859032	1	unprocessed_pseudogene	GTF2I repeat domain containing 1 (GTF2IRD1) pseudogene	9.74	9.04	9.94
AC008267.4	0.537798	-0.205235	3.4286	0.954409	1	processed_pseudogene	GrpE-like 1, mitochondrial (E. coli) (GRPEL1) pseudogene	0.62	0.5	0.5
AC008267.5	45.7594	0.19348	0.364624	0.594395	0.918524	lincRNA	novel transcript	43.93	50.05	43.3
AC008267.6	0.171498	-1.09649	4.32799	0.79737	1	transcribed_unprocessed_pseudogene	general transcription factor II, i (GTF2I) pseudogene	0	0	0.51
AC008267.7	0.201525	-1.09649	4.32799	0.739912	1	transcribed_unprocessed_pseudogene	general transcription factor II, i (GTF2I) pseudogene	0.6	0	0
AC008268.1	0	0	0	1	1	lincRNA	novel transcript	0	0	0
AC008269.1	0.120205	1.00619	4.31524	0.87893	1	lincRNA	novel transcript	0	0.36	0
AC008269.2	0.822182	-1.39572	2.67805	0.592449	1	lincRNA	novel transcript	0.55	0.36	1.56
AC008277.1	0.856434	0.749642	2.90336	0.831769	1	antisense	novel transcript, antisense to BAZ2B	1.49	1.08	0
AC008277.2	0	0	0	1	1	processed_pseudogene	elongation factor Tu GTP binding domain containing 1 (EFTUD1) pseudogene	0	0	0
AC008278.1	0.171498	-1.09649	4.32799	0.79737	1	antisense	novel transcript	0	0	0.51
AC008278.2	0.201525	-1.09649	4.32799	0.739912	1	antisense	novel transcript	0.6	0	0
AC008280.1	0.240411	1.86879	4.22561	0.526122	1	processed_pseudogene	ribosomal protein L21 (RPL21) pseudogene	0	0.72	0
AC008280.2	0.326757	2.27099	4.19082	0.453762	1	processed_pseudogene	ribosomal protein S26 (RPS26) pseudogene	0	0.98	0
AC008280.3	2.19385	-1.1492	1.53206	0.456811	1	lincRNA	novel transcript	2.23	1.2	3.15
AC008378.1	0.654696	0.582455	3.15857	0.847928	1	antisense	novel transcript	1.12	0.85	0
AC008379.1	1.50662	-3.85665	2.29711	0.095123	1	processed_pseudogene	ribosomal protein L21 (RPL21) pseudogene	2.48	0	2.04
AC008385.1	0.522077	-0.508203	4.11869	0.878203	1	processed_pseudogene	ATPase, H+ transporting, lysosomal 13kDa, V1 subunit G1 (ATP6V1G1) pseudogene	1.2	0.36	0
AC008393.1	66.3404	-0.029544	0.331342	0.928288	0.987519	lincRNA	novel transcript	68.68	65.22	65.13
AC008393.2	0	0	0	1	1	protein_coding	sequestosome 1 [Source:NCBI gene;Acc:8878]	0	0	0
AC008395.1	0.523995	2.97517	3.82775	0.308983	1	sense_intronic	novel transcript, sense intronic to SIPA1L3	0	1.57	0
AC008397.1	0	0	0	1	1	protein_coding	novel protein	0	0	0
AC008397.2	1.77807	-4.11113	2.88741	0.1672	1	protein_coding	novel protein	2.76	0	2.58
AC008403.1	969.391	0.371683	0.208877	0.071589	0.469959	protein_coding	lemur tyrosine kinase 3 [Source:NCBI gene;Acc:114783]	715.18	1142.85	1050.14
AC008403.2	0.291857	0.298801	4.31569	1	1	protein_coding	novel protein	0	0.36	0.51
AC008403.3	0.384665	-1.87005	4.3223	0.567754	1	antisense	novel transcript, antisense to KCNJ14	1.15	0	0
AC008403.4	12.2216	0.83323	0.77174	0.270426	1	lincRNA	novel transcript	10.03	17.23	9.4
AC008406.1	0	0	0	1	1	lincRNA	novel transcript	0	0	0
AC008406.2	0.163379	1.23035	4.29924	0.711541	1	lincRNA	novel transcript	0	0.49	0
AC008406.3	48.4353	-0.329677	0.464777	0.48225	0.879084	antisense	novel transcript, antisense to PITX1	70.9	41.3	33.1
AC008410.1	0	0	0	1	1	processed_pseudogene	cytochrome c oxidase subunit VIIa polypeptide 2 like (COX7A2L) pseudogene	0	0	0
AC008413.1	0	0	0	1	1	unprocessed_pseudogene	SIN3 homolog A, transcription regulator (yeast) (SIN3A) pseudogene	0	0	0
AC008413.2	0	0	0	1	1	lincRNA	novel transcript	0	0	0
AC008415.1	0.172205	-1.09649	4.32799	0.795632	1	lincRNA	novel transcript	0	0	0.52
AC008417.1	0.766532	2.33937	2.81485	0.380945	1	processed_pseudogene	cancer/testis antigen family 45, member A5 pseudogene	0.61	1.68	0
AC008427.1	4.6268	0.491218	1.10725	0.653582	1	processed_pseudogene	mitochondrial fission factor (MFF) pseudogene	3	5.71	5.17
AC008429.1	32.8949	0.22519	0.43324	0.601073	0.919883	antisense	novel transcript, antisense to RPL26L1	29.16	36.48	33.05
AC008429.2	0.360616	2.44685	4.17833	0.418418	1	processed_pseudogene	pyrophosphatase (inorganic) 1 (PPA1) pseudogene	0	1.08	0
AC008429.3	0.171498	-1.09649	4.32799	0.79737	1	lincRNA	novel transcript	0	0	0.51
AC008429.4	0.346752	0.509025	4.29923	0.87692	1	processed_pseudogene	coiled-coil domain containing 72 (CCDC72) pseudogene	0.55	0.49	0
AC008432.1	0	0	0	1	1	processed_pseudogene	novel zinc finger protein pseudogene	0	0	0
AC008434.1	10.0716	0.462845	0.896624	0.601347	1	antisense	novel transcript	7.4	12.4	10.42
AC008438.1	44.215	-0.136121	0.425555	0.749958	0.959972	antisense	novel transcript	35.86	41.59	55.2
AC008438.2	0	0	0	1	1	antisense	novel transcript	0	0	0
AC008440.1	3.40323	-0.434901	1.24896	0.728541	1	antisense	novel transcript, antisense to MYADM	3.46	2.74	4.01
AC008440.2	0	0	0	1	1	antisense	novel transcript	0	0	0
AC008443.1	711.976	-0.029884	0.162581	0.854248	0.974273	processed_transcript	novel transcript, antisense to TRIM52	675.99	702.81	757.13
AC008443.2	0.201948	-1.09649	4.32799	0.739279	1	antisense	novel transcript	0.61	0	0
AC008443.3	5.05573	0.422559	0.994703	0.669112	1	lincRNA	novel transcript	3.51	6.15	5.51
AC008443.4	0	0	0	1	1	antisense	novel transcript	0	0	0
AC008443.5	22.2779	0.142869	0.510582	0.779068	0.965426	antisense	novel transcript	19.36	23.84	23.64
AC008443.6	2.5928	-0.046577	1.34297	0.972215	1	antisense	novel transcript	1.97	2.59	3.22
AC008443.7	0	0	0	1	1	unprocessed_pseudogene	general transcription factor IIi (GTF2I) pseudogene	0	0	0
AC008446.1	0	0	0	1	1	processed_pseudogene	ribosomal protein S15 (RPS15) pseudogene	0	0	0
AC008453.1	0.403051	-1.90207	4.31999	0.560154	1	antisense	novel transcript	1.21	0	0
AC008456.1	0	0	0	1	1	antisense	novel transcript	0	0	0
AC008463.1	0.342996	-1.79281	4.32571	0.587067	1	unprocessed_pseudogene	novel zinc finger pseudogene	0	0	1.03
AC008463.2	51.937	-0.042773	0.329706	0.8968	0.982599	lincRNA	novel transcript	55.24	50.81	49.76
AC008464.1	54.0026	0.237728	0.377817	0.524955	0.897597	antisense	novel transcript	44.31	60.04	57.66
AC008467.1	24.0026	-0.272787	0.530719	0.608526	0.920814	lincRNA	novel transcript	27.26	20.87	23.88
AC008474.1	0.568745	3.08587	3.67726	0.279452	1	antisense	novel transcript, antisense to ANKRD27	0	1.71	0
AC008481.1	1.80724	0.911681	1.72028	0.59144	1	processed_pseudogene	ribosomal protein S12 (RPS12) pseudogene	1.67	2.64	1.11
AC008481.2	9.19509	-0.387138	0.797959	0.629526	1	processed_pseudogene	ribosomal protein L18a (RPL18A) pseudogene	12.97	7.6	7.02
AC008481.3	0	0	0	1	1	protein_coding	novel transcript	0	0	0
AC008489.1	0	0	0	1	1	processed_pseudogene	ribosomal protein L21 (RPL21) pseudogene	0	0	0
AC008494.1	2.62695	-1.62515	1.7121	0.351352	1	processed_pseudogene	ribosomal protein S2 (RPS2) pseudogene	1.17	1.05	5.66
AC008494.2	1.21426	-2.02344	2.22106	0.355695	1	antisense	novel transcript	1.66	0.35	1.63
AC008494.3	13.1693	-0.198174	0.726893	0.785581	1	antisense	novel transcript, antisense to PGGT1B	8.86	11.97	18.68
AC008496.1	0	0	0	1	1	processed_pseudogene	ribosomal protein L10 (RPL10) pseudogene	0	0	0
AC008496.2	0.736379	3.45568	3.32524	0.198476	1	antisense	novel transcript, antisense to CMYA5	0	2.21	0
AC008498.1	6.4806	0.385964	0.920072	0.672571	1	unprocessed_pseudogene	protocadherin 19 (PCDH19) pseudogene	5.73	7.73	5.99
AC008505.1	2.73371	0.784904	1.30015	0.540993	1	processed_transcript	novel transcript	2.35	3.78	2.07
AC008507.1	5.57363	-0.641102	0.940093	0.498545	1	processed_pseudogene	TAF9 RNA polymerase II, TATA box binding protein (TBP)-associated factor, 32kDa (TAF9) pseudogene	6.34	4.05	6.33
AC008507.2	2.25373	0.616465	1.39492	0.655315	1	lincRNA	novel transcript	2.28	2.93	1.55
AC008514.1	3.3136	0.089545	1.37179	0.947451	1	antisense	novel transcript	2.39	3.51	4.04
AC008514.2	1.13164	-0.83749	2.37888	0.726556	1	processed_pseudogene	tubulin, epsilon 1 (TUBE1) pseudogene	0.6	0.72	2.07
AC008517.1	0	0	0	1	1	lincRNA	novel transcript	0	0	0
AC008521.1	0	0	0	1	1	processed_pseudogene	MAD2 mitotic arrest deficient-like 1 (yeast) (MAD2L1) pseudogene	0	0	0
AC008521.2	0	0	0	1	1	processed_pseudogene	ribosomal protein S26 (RPS26) pseudogene	0	0	0
AC008522.1	100.124	-0.101444	0.380351	0.790465	0.966939	antisense	novel transcript, antisense to RGMB	77.83	95.79	126.75
AC008525.1	0	0	0	1	1	lincRNA	novel transcript	0	0	0
AC008525.2	0	0	0	1	1	antisense	novel transcript	0	0	0
AC008526.1	0	0	0	1	1	processed_pseudogene	H3 histone family 3 pseudogene	0	0	0
AC008534.1	0	0	0	1	1	antisense	novel transcript	0	0	0
AC008537.1	0	0	0	1	1	protein_coding	novel transcript	0	0	0
AC008537.2	7.13387	-0.835139	0.942147	0.383641	1	lincRNA	novel transcript	11.98	4.71	4.71
AC008537.4	8.52255	-0.079379	0.785958	0.919561	1	antisense	novel transcript, antisense to RAB4B	8.56	8.21	8.79
AC008539.1	0	0	0	1	1	lincRNA	novel transcript	0	0	0
AC008543.1	154.086	-0.182841	0.249176	0.465283	0.87127	lincRNA	novel transcript	134.9	141.56	185.79
AC008543.2	0	0	0	1	1	unprocessed_pseudogene	novel zinc finger protein pseudogene	0	0	0
AC008543.3	3.06364	1.32166	1.40065	0.332049	1	sense_intronic	novel transcript, sense intronic to ZNF823	0.57	5.15	3.47
AC008543.4	0.342996	-1.79281	4.32571	0.587067	1	lincRNA	novel transcript	0	0	1.03
AC008543.5	1.33615	1.60207	2.0911	0.428911	1	antisense	novel transcript, antisense to ZNF491	0.55	2.42	1.04
AC008549.2	8.74913	-1.43483	0.856524	0.099902	1	lincRNA	novel transcript	7.5	4.09	14.66
AC008549.3	0	0	0	1	1	processed_pseudogene	H3 histone, family 3A pseudogene	0	0	0
AC008550.1	0	0	0	1	1	processed_pseudogene	mitochondrial ribosomal protein L10 pseudogene	0	0	0
AC008551.1	0	0	0	1	1	antisense	novel transcript, antisense to DNAH3	0	0	0
AC008554.1	50.7542	-0.00576	0.416255	0.983635	0.993152	protein_coding	zinc finger protein 737 [Source:NCBI gene;Acc:100129842]	62.74	50.62	38.9
AC008554.2	2.31327	0.285631	1.48739	0.84401	1	lincRNA	novel transcript	2.27	2.6	2.08
AC008555.1	17.5436	-1.35054	0.654023	0.043203	0.376342	lincRNA	novel transcript	23.97	8.43	20.23
AC008555.2	26.3693	-0.178867	0.482659	0.711697	0.9504	lincRNA	novel transcript	29.09	24.25	25.77
AC008555.3	1.15569	-3.47666	3.20987	0.265173	1	processed_pseudogene	ABO blood group (transferase A, alpha 1-3-N-acetylgalactosaminyltransferase; transferase B, alpha 1-3-galactosyltransferase) pseudogene	3.47	0	0
AC008555.4	34.6056	-0.214804	0.499147	0.668104	0.940738	lincRNA	novel transcript	48.16	31.02	24.64
AC008555.5	2.00224	-0.467863	1.54654	0.762847	1	lincRNA	novel transcript	2.88	1.57	1.56
AC008555.6	0	0	0	1	1	processed_pseudogene	zinc finger protein 396 (ZNF396) pseudogene	0	0	0
AC008556.1	526.243	-0.311863	0.243374	0.2052	0.697494	lincRNA	novel transcript	434.99	453.58	690.17
AC008562.1	0.120205	1.00619	4.31524	0.87893	1	processed_pseudogene	CDGSH iron sulfur domain 1 (CISD1) pseudogene	0	0.36	0
AC008565.1	0.893158	-1.50578	3.0339	0.614249	1	processed_pseudogene	serum response factor binding protein 1 (SRFBP1) pseudogene	1.8	0.36	0.52
AC008567.1	2.02817	-1.82261	1.77814	0.306333	1	processed_pseudogene	actin, beta (ACTB) pseudogene	2.28	0.71	3.1
AC008567.2	20.9703	0.435807	0.599377	0.461184	0.868377	lincRNA	novel transcript	12.56	25.47	24.89
AC008568.1	0.772473	-2.88516	3.06471	0.30343	1	lincRNA	novel transcript	1.32	0	0.99
AC008569.1	0	0	0	1	1	antisense	novel transcript, antisense to CD97	0	0	0
AC008569.2	42.2635	-0.48651	0.373772	0.196608	0.688522	sense_intronic	novel transcript, sense intronic to PKN1	46.86	33.25	46.69
AC008571.1	0	0	0	1	1	processed_pseudogene	ribosomal protein L36a (RPL36A) pseudogene	0	0	0
AC008572.1	0	0	0	1	1	antisense	novel transcript	0	0	0
AC008574.1	13.4656	-0.231913	0.792743	0.770553	1	lincRNA	novel transcript	20.08	11.91	8.4
AC008575.1	0.733495	-2.82964	4.26707	0.454942	1	protein_coding	novel transcript	2.2	0	0
AC008581.1	14.3453	0.763271	0.875552	0.373665	1	antisense	novel transcript	12.48	19.78	10.78
AC008581.2	9.6192	0.922302	1.09103	0.387941	1	protein_coding	novel protein, AGGF1-ZBED3-AS1 readthrough	4.37	14.14	10.35
AC008588.1	2.51322	-1.24764	2.0205	0.551873	1	sense_intronic	novel transcript	0	1.34	6.2
AC008591.1	0	0	0	1	1	antisense	novel transcript	0	0	0
AC008592.1	0.34381	-1.79473	4.32564	0.586677	1	processed_transcript	novel transcript	0	0	1.03
AC008592.2	0	0	0	1	1	lincRNA	novel transcript	0	0	0
AC008592.3	2.9608	0.708246	1.34115	0.593921	1	processed_pseudogene	gamma-glutamyl cyclotransferase (GGCT) pseudogene	2.28	4.04	2.57
AC008592.4	0.712588	-0.816171	3.77485	0.839832	1	lincRNA	novel transcript	1.65	0.49	0
AC008592.5	1.86438	0.757472	1.98061	0.696492	1	lincRNA	novel transcript	0	2.59	3
AC008601.1	0.303579	0.284861	4.31524	1	1	antisense	novel transcript	0.55	0.36	0
AC008608.1	0.172205	-1.09649	4.32799	0.795632	1	processed_pseudogene	chromosome 7 open reading frame 73 (C7orf73) pseudogene	0	0	0.52
AC008608.2	13.844	1.12453	0.619374	0.064032	1	lincRNA	novel transcript	9.13	21.67	10.73
AC008609.1	15.7733	-0.964022	0.630106	0.131722	0.601965	antisense	novel transcript	14.47	9.61	23.24
AC008610.1	46.503	0.112056	0.354192	0.751097	0.960155	antisense	novel transcript	43.22	49.09	47.21
AC008619.1	0	0	0	1	1	antisense	novel transcript	0	0	0
AC008620.1	0	0	0	1	1	processed_pseudogene	ribosomal protein L13 (RPL13) pseudogene	0	0	0
AC008620.2	3.36434	-0.596731	1.27022	0.642086	1	processed_pseudogene	transmembrane and tetratricopeptide repeat containing 4 (TMTC4) pseudogne	3.95	2.53	3.62
AC008622.1	0.344385	-1.79001	4.32511	0.586437	1	processed_pseudogene	heterogeneous nuclear ribonucleoprotein A1-like 2 (HNRNPA1L2) pseudogene	0	0	1.03
AC008622.2	48.0472	-0.046064	0.438446	0.916354	0.98567	antisense	novel transcript, antisense to SLC1A5	43.58	47.22	53.34
AC008622.3	0	0	0	1	1	processed_pseudogene	heterogeneous nuclear ribonucleoprotein M (HNRNPM) pseudogene	0	0	0
AC008626.1	2.36981	-0.840592	1.54575	0.590194	1	unprocessed_pseudogene	zinc finger protein 99 (ZNF99) pseudogene	2.22	1.52	3.37
AC008626.2	1.61223	1.2196	1.65767	0.454693	1	unprocessed_pseudogene	zinc finger protein 99 (ZNF99) pseudogene	1.14	2.62	1.08
AC008627.1	0	0	0	1	1	sense_intronic	novel transcript	0	0	0
AC008628.1	0	0	0	1	1	processed_pseudogene	high-mobility group box 1-like 1 pseudogene	0	0	0
[truncated: 52,869 more rows]
