# Supplementary material for: Identification of fatty acid amide hydrolase as a metastasis suppressor in breast cancer
Source: Nat Commun. 2023 May 30;14:3130. doi: 10.1038/s41467-023-38750-9 (PMC10229544; doi:10.1038/s41467-023-38750-9)
Supplement: Supplementary file 7 — Supplementary Data 3 [file 41467_2023_38750_MOESM7_ESM.xlsx]

## Sheet: MDA-MB-231 FAAH vs Ø
Gene	Log2 FAAH vs. Ø	p
APC	-0.9345	0.00016409		- = not detected
BRMS1	-1.03533	0.00196995
CCL7	-2.0105	0.00574989
CD44	-0.767501	0.0118535
CD82	-0.116	0.439666
CDH1	-	-
CDH11	0.0664997	0.200658
CDH6	-	-
CDKN2A	-	-
CHD4	-0.835	0.0257763
COL4A2	-1.55467	0.000180029
CST7	-2.008	0.000394487
CTBP1	-0.877167	0.327278
CTNNA1	-0.679667	0.0911657
CTSK	-2.428	0.0419009
CTSL1	-0.5175	0.107438
CXCR2	-1.45117	0.177483
CXCR4	-1.61799	0.0264541
DENR	-0.801333	0.324658
EPHB2	-0.647	0.228895
ETV4	-0.820001	0.0124186
EWSR1	0.185	0.276671
FAT1	-0.792666	0.0274254
FGFR4	-1.61367	0.246239
FLT4	-0.811999	0.465953
FN1	-1.16083	0.0629362
FXYD5	-0.883833	0.103945
GNRH1	-2.619	0.0112585
HGF	-2.68	0.00877105
HPSE	-1.89133	0.0295517
HRAS	-0.779999	0.276964
HTATIP2	-0.617333	0.0638061
IGF1	-	-
IL18	-0.867	0.0678149
IL1B	-0.1675	0.308008
ITGA7	-2.662	0.0355242
ITGB3	-1.91133	0.0234512
KISS1	-0.0628335	0.448686
KISS1R	-0.740501	0.239512
KRAS	-1.65067	0.037462
MCAM	-0.647833	0.231204
MDM2	-0.673166	0.0251977
MET	-0.648833	0.0136557
METAP2	-0.508834	0.189692
MGAT5	-1.007	0.083847
MMP10	-1.643	0.0577503
MMP11	-	-
MMP13	-2.19133	0.00864849
MMP2	-0.0919991	0.307589
MMP3	-0.304667	0.29117
MMP7	-	-
MMP9	-	-
MTA1	-0.626	0.0109183
MTSS1	-0.219	0.228948
MYC	-0.359834	0.0861779
MYCL1	-1.7605	0.373377
NF2	-1.01567	0.0884701
NME1	-0.0641673	0.428449
NME4	-0.714666	0.00149972
NR4A3	-1.411	0.196311
PLAUR	-0.636333	0.00664554
PNN	-0.658	0.096316
PTEN	-1.1985	0.150733
RB1	-0.398666	0.0340042
RORB	-2.465	0.00564336
RPSA	-0.366833	0.0401045
SERPINE1	-0.452999	0.14801
SET	-0.185166	0.343733
SDF1	-4.325	5.59409e-06
SMAD2	-0.866334	0.0562512
SMAD4	-0.634165	0.0385241
SRC	-1.675	0.0828746
SSTR2	-2.89667	0.27218
SYK	-0.589999	0.254445
TCF20	-1.06833	0.0801494
TGFB1	-0.454833	0.00446023
TIMP2	-0.638833	0.0230916
TIMP3	-0.974667	0.0201067
TIMP4	-0.826333	0.454659
TNFSF10	-0.680999	0.276631
TP53	-0.253167	0.064385
TRPM1	-	-
TSHR	-3.315	0.000945618
VEGFA	-0.944499	0.147315
