# Supplementary material for: Identification of fatty acid amide hydrolase as a metastasis suppressor in breast cancer
Source: Nat Commun. 2023 May 30;14:3130. doi: 10.1038/s41467-023-38750-9 (PMC10229544; doi:10.1038/s41467-023-38750-9)
Supplement: Supplementary file 8 — Source Data [file 41467_2023_38750_MOESM8_ESM.xlsx]

## Sheet: Fig 1a
Luminal A	Luminal B	Basal	HER2
1.313	-0.7938	-0.4653	0.7252		FAAH mRNA expression
-0.011	1.0371	-1.8261	0.7822
0.7798	0.8529	-0.574	0.3754
0.3249	-0.3409	-1.3215	-0.187
-0.481	0.397	-1.3298	0.5216
1.3251	-0.4865	-2.4056	0.5004
1.2252	0.8661	-1.1365	0.1922
0.7309	0.6684	-1.8236	-0.8758
0.347	-0.0402	-2.2707	0.7569
1.0904	0.675	-1.3157	0.504
0.8275	0.2775	-2.1531	-1.2849
0.3083	-0.8035	-1.5778	0.8226
0.6783	-0.1183	-2.1137	-0.7171
-0.3564	-0.2516	-1.5626	-1.7899
0.4698	-0.3542	-1.214	0.5095
0.0105	0.3202	-0.1498	-0.3017
0.7442	0.7749	-0.7528	0.3996
1.2205	0.1018	-1.9664	0.8449
0.8937	0.4526	0.3503	0.6992
0.3156	-0.809	-0.2527	-0.534
0.2101	-0.1771	-2.1278	1.0214
-0.2924	-1.0804	-0.6763	-1.0314
-0.4212	0.7131	-0.1594	-0.5043
0.491	0.0557	-1.6086	0.2697
1.0024	0.5142	-1.9967	0.4899
-0.3652	-0.1399	-1.8239	0.104
0.4739	0.2734	-2.8838	0.1037
1.1977	1.0895	-1.3918	0.1493
0.6691	0.2617	-1.5654	-0.5509
0.9439	1.1251	-1.9827	-1.4766
0.7555	0.6281	-1.634	0.0984
0.7364	0.6353	-0.6297	0.0216
0.4118	0.5906	-1.7505	-0.4571
1.3731	1.5697	-0.7982	0.142
-0.286	1.3748	-1.9477	-0.891
0.7671	-0.1296	-1.1899	-0.4061
-1.222	1.1416	-0.8509	1.1384
0.2948	-0.6258	-0.4999	0.7503
0.6979	0.2609	-0.5003	-0.0005
0.5734	0.0607	-1.7196	-0.3768
0.7064	0.2461	-1.0954	-1.4806
-0.9955	0.6683	-1.036	0.2499
-0.2115	1.345	-0.4392	-0.0345
0.2377	-1.1394	-2.637	0.1209
-1.0311	1.1216	-1.3287	-1.3359
-1.2747	0.3139	-0.5558	-0.0596
0.3603	-0.0838	-0.3526	0.0522
1.3392	0.6581	-0.4844	-0.953
0.7469	1.4674	-0.8247	-0.5716
-0.4182	0.4532	-0.2893	-0.2483
-0.0599	-1.3198	-1.8862	0.2121
0.3801	0.2386	0.0828	-0.2331
0.7039	0.8683	-1.7546	-0.718
-0.753	-0.3233	-1.7381	0.3763
-0.3261	0.4479	-0.7464	-0.4578
1.0485	0.8981	-1.5954	-0.4712
0.4388	0.9629	-0.9928	-0.5483
0.6529	0.6934	-1.7022	0.3297
-0.1299	1.5377	-1.8203
0.3178	0.0595	-1.319
1.476	1.4049	-0.8474
0.7844	-0.4457	-2.188
-0.3599	-1.4326	-1.6812
1.6459	1.0975	-0.374
-0.7963	0.5379	-0.9271
0.8413	1.3235	-2.3675
0.8197	0.9988	-1.2104
0.5908	0.4253	-3.3172
0.0533	2.6874	-1.9761
1.9049	-0.1043	-2.1077
0.9806	0.6902	-1.0542
0.7723	0.3638	1.2002
0.0684	0.5807	-1.6625
0.0816	0.8597	-0.184
0.6091	0.4872	-0.8995
-0.7011	0.1603	-1.8421
0.0293	0.6537	-1.2834
0.9061	2.2784	-1.0393
0.9867	1.3954	-2.626
-0.5832	-0.5702	-1.6792
-1.4233	1.179	-0.6884
0.6003	-0.619
-0.1322	0.0485
0.4477	0.9588
-0.0977	0.6714
0.9041	0.2582
0.3199	-0.209
0.2461	0.6695
1.2783	0.8245
0.7075	-0.0555
-0.8562	0.4843
0.0336	-1.0895
0.5898	-0.3031
-0.2375	0.4077
0.5243	1.8693
-0.0417	-0.1719
1.284	-0.8393
1.2275	1.5588
0.2973	1.4242
0.1004	-0.1065
0.6634	0.8639
2.0511	0.4074
0.9062	0.9124
0.611	-0.5307
-0.6833	0.5801
0.5927	1.6605
0.5887	-0.6146
-0.5538	0.5682
0.1599	-0.5583
-0.11	-0.075
1.0885	0.517
-3.0297	-0.117
1.2595	-0.7658
0.3494	0.7097
0.8352	0.6694
0.9011	-0.3021
-0.6686	-2.5766
0.2364	0.149
0.083	0.1672
0.0838	-0.4065
0.5429	0.4836
0.0458	0.6725
-0.3368	0.4647
-0.4894	0.9775
0.9047	-0.6298
-0.0151	0.0678
0.6378	1.3609
1.0237	-0.0455
-0.646	1.0253
0.0075
-0.4151
1.3704
0.096
0.587
0.7801
0.7081
0.7847
1.0049
1.6399
1.8685
1.0937
-0.7679
0.8068
1.3293
0.2998
0.6226
0.1986
0.2111
-1.0556
0.0679
1.2705
-1.0575
-0.5464
1.2882
-0.6976
0.1925
0.2974
1.562
0.6179
-1.5096
0.2166
-0.2526
-0.3321
0.022
0.1304
0.4408
0.7318
0.5575
-0.3534
1.1034
0.6725
1.1083
-0.2013
-0.0671
0.7078
1.231
-0.9538
0.6918
2.1815
0.5585
0.0035
0.5265
0.6198
1.5249
1.1938
0.4231
0.2163
-0.8761
0.6656
0.2057
0.1423
2.1609
1.5664
1.2404
1.2794
0.4872
1.0772
0.6967
0.5992
1.4639
0.8993
-0.3759
0.7205
0.325
1.3237
0.5831
0.0889
-0.2872
-0.1589
0.6094
0.9875
1.0862
-0.9191
0.8259
0.2863
0.235
-0.5586
-0.2494
2.0015
-0.0718
0.5691
-0.2364
0.3478
-0.2496
0.8979
0.8386
-0.173
0.2071
-1.187
-0.2868
1.1588
-0.6692

## Sheet: Fig 1b
Luminal A	Luminal B	HER2	Basal
1.83885	2.5727	1.38715	1.47712		FAAH mRNA expression
3.00042	1.83019	1.24523	1.71786
3.44861	2.04787	1.28192	1.63172
2.87624	3.13457	1.50971	2.42793
2.32413	2.571	2.26421	1.6127
1.75937	2.26339	2.02939	1.85064
3.51043	2.00308	1.62758	1.90902
2.605	2.83442	2.43896	1.78664
2.3289	2.08354	1.98735	1.02502
2.96015	3.78013	1.63694	0.68765
2.51376	2.15572	2.0092	1.01528
2.54104	2.41745	2.23746	1.70885
2.67345	3.0392	1.33871	0.80324
1.77066	3.43535	1.51582	1.32537
1.97346	1.62229	2.32756	1.15443
1.43569	2.1272	2.45191	1.27372
2.26038	2.40573	2.01057	1.07519
2.67971	2.14332	2.27166	0.44722
2.35132	2.51065	2.61954	0.80376
2.08084	2.67996	2.03646	2.07788
2.78508	2.43055	1.89068	0.85688
2.41298	1.92519	1.80694	0.70266
2.00784	1.5252	1.85235	1.61345
2.5741	1.47031	2.13946	1.08722
1.12151	2.09812	1.6915	0.25325
2.81003	0.97698	2.31979	1.25314
1.94122	3.28269	1.30863	1.99567
1.88116	3.17651	1.6225	1.94589
2.25357	2.5506	2.91945	1.66948
2.75476	2.23911	2.64477	0.98114
2.2907	2.63942	1.24849	0.89895
1.49256	1.54984	2.5497	1.61732
2.7076	2.51125	1.51677	0.98403
2.66559	1.15218	1.96129	2.42226
3.57065	2.36467	2.29887	1.00466
1.69192	3.06794	2.42558	2.16347
2.2215	2.73297	1.92049	0.68845
2.24848	2.06155	3.24881	0.95021
2.69869	2.53399	2.24005	1.65156
2.58702	2.05728	1.81607	2.20442
2.53019	2.57716	2.21727	0.4935
1.85801	3.38874	2.08396	1.29153
1.39124	2.23538	0.85321	1.29093
2.40785	1.0526	1.05547	0.62953
2.35673	2.51177	1.25243	1.29006
3.19807	2.4644	2.00774	2.24753
2.7474	2.42133	1.99743	2.17823
3.04007	2.12136	1.16728	0.75215
2.01579	1.25257	1.56971	1.42285
2.32583	2.8334	0.74191	0.60008
2.78604	2.3244	2.69502	0.70991
2.4604	2.65789	2.00765	1.55327
2.50715	2.43757	1.2713	0.40407
2.62202	2.19727	4.35182	0.50743
3.01859	2.68752	1.84218	1.29082
3.47202	2.62942	1.95363	1.89976
2.85863	1.10318	1.9654	1.22162
2.94155	2.03444	1.44651	2.08475
2.80817	1.67704	2.71957	1.59013
1.57127	1.93561	3.0468	1.53187
2.55117	1.96014	2.03428	1.61973
3.13723	2.14238	2.10279	0.70419
3.323	2.93096	1.66745	1.42288
2.20359	2.37877	1.61442	1.91074
2.24234	2.38981	2.14946	0.32725
2.19641	3.24778	2.3128	1.86287
2.37405	2.01088	1.05857	2.76854
2.84869	2.87395	1.05075	1.61212
2.56855	2.14419	1.2292	1.0492
3.01242	1.27712	2.57216	0.65792
2.24295	1.62256	2.00194	1.84138
2.79918	2.92871	1.94896	1.65083
2.58341	1.60042	1.21297	1.83432
1.78229	1.17495	2.18277	2.72086
2.20897	2.69559	1.58016	1.20506
1.96837	3.08062	1.40911	0.9112
2.97782	2.29583	1.50617	1.06224
2.61763	1.32596	1.87481	0.60061
2.69806	2.84586	2.34059	1.07223
2.77011	2.53812	1.31977	2.77559
2.73505	2.84585	1.13446	1.64416
2.3339	2.2018	1.1391	2.1914
2.35784	2.30685	1.17256	1.709
3.26351	2.09658	2.97884	1.91399
2.59539	2.63483	1.98938	1.01857
3.21436	1.35948	3.94166	1.28671
2.73667	2.44522	1.31464	1.0313
2.35932	2.22523	2.18524	2.03312
2.35074	2.06668	2.24702	2.38888
2.40218	2.01781	2.62155	1.56174
2.16943	2.72487	1.08362	0.42496
2.7964	2.78688	2.85065	1.79181
2.2729	0.77876	2.15681	0.85697
2.7959	2.69581	2.87321	1.43593
2.34631	2.13974	1.70775	2.3871
2.65162	2.26803	3.56891	2.06474
2.73369	2.84819	2.59697	0.6445
1.27826	1.51965	2.0043	0.21896
1.65194	2.21	2.32653	0.12006
2.02815	1.67307	2.22763	1.67475
1.80409	2.44882	1.72229	0.97377
2.4637	2.957	3.79115	1.57313
2.19302	1.98003	2.04649	1.80675
2.82865	2.22568	0.09041	1.10569
2.25507	2.40174	4.50475	0.75023
2.43808	2.34125	0.20572	1.44438
3.04849	3.2252	1.98857	0.95617
2.90663	2.36999	2.43956	1.20765
2.87059	2.45993	2.4584	0.54005
2.80872	1.81624	1.46541	-0.28072
2.11783	2.77723	2.65382	1.62944
2.38216	2.8507	3.80006	0.5827
1.96029	1.63732	1.65107	1.79395
1.95918	2.02407	2.12508	3.15028
2.95262	2.73895	2.07986	1.54868
3.00084	1.66018	2.28007	2.24565
2.9152	1.91658	4.0182	1.88607
2.84522	2.22621	1.82107	1.38773
2.06614	1.6039	1.14585	1.88067
3.02078	3.21557	1.89418	1.72818
2.55786	2.6309	3.68521	2.19383
2.0608	2.14139	3.22336	0.57272
2.41476	1.99297	2.27049	0.91528
2.14194	2.65295	2.2719	1.39199
2.57055	3.32818	1.82497	1.03329
2.07829	2.27294	1.94922	1.44172
1.63225	2.75733	1.39764	2.11322
2.92829	1.61889	1.08439	1.2504
2.24948	1.18772	1.91325	1.30796
2.39509	3.02865	1.60538	0.69744
2.61405	2.03759	3.72116	1.3521
1.74426	2.49107	1.94178	2.17671
1.96305	2.94602	2.59863	-0.02667
2.86779	3.02725	1.64473	1.35879
2.85291	2.71708	1.73934	0.95271
2.10486	2.16677	1.23853	2.25323
2.95607	2.13054	1.5907	1.22168
1.87215	3.53052	1.71011	2.3259
3.03843	2.75345	1.64184	0.96283
2.46868	1.69482	3.26273	0.90161
1.47135	1.91349	2.61406	1.67053
1.88836	2.82573	2.79541	1.41407
1.86486	2.39075	0.77981	1.13772
2.64524	3.63625	1.10597	2.44717
2.70094	2.73936	2.31946	2.33944
2.77242	2.45496	2.27602	1.60027
2.72817	1.45349	3.26694	1.11353
2.14055	3.5429	3.45989	0.14322
2.68258	1.81411	1.87392	1.97094
2.59499	1.98683	2.89489	1.58447
3.05315	1.98828	1.09261	2.21313
2.76524	2.10334	1.88433	1.19581
2.79492	3.51008	1.97334	1.34455
3.23486	3.85856	1.38362	2.45753
2.38922	1.93788	3.24712	1.34704
2.81119	1.92564	1.39922	0.57929
1.80321	2.70004	1.89793	1.65542
2.65216	2.40252	1.15963	0.5297
2.3289	0.94229	3.94762	2.32525
2.289	1.70045	1.74027	2.33696
2.65798	1.10942	2.7144	0.41451
2.80122	1.785	4.53491	1.6972
2.83532	2.91859	2.76639	2.42033
1.47091	2.47978	0.34311	1.73762
2.49517	2.19362	2.09084	1.3904
1.89379	2.35734	1.82354	0.84011
2.4052	2.55884	1.2696	1.14662
2.41424	2.82886	1.31792	0.96836
2.8481	1.77336	2.06307	1.34898
3.04024	1.54547	2.71718	1.28166
1.55132	2.94888	0.98521	1.00069
2.04134	3.73363	2.26081	0.57545
2.82925	2.18787	2.32381	1.18026
2.33696	2.97565	2.69572	1.85929
2.78332	3.11428	2.30859	0.66486
1.16137	1.9941	1.69086	1.98164
2.21735	2.95124	2.46989	1.67462
1.99434	2.02761	4.10322	1.32288
2.46516	1.61841	2.44245	1.95238
2.63464	1.71921	1.27057	1.92753
1.53229	2.12849	1.5925	0.82545
2.63688	1.56861	0.64977	2.28334
1.86232	2.87427	2.72718	0.79282
2.45382	1.98657	2.24307	0.46375
1.95473	2.45887	2.5271	0.82471
2.45991	2.25296	1.91924	1.24966
2.4172	2.61233	1.25678	1.78083
1.24693	2.18325	2.58769	0.86778
2.39582	2.0445	1.81733	0.09913
1.78494	3.28493	2.34284	2.47385
2.63063	2.70283	2.37746	0.78069
2.73107	2.04237	3.06002	1.84806
2.22973	2.83852	2.3348	0.8575
2.75935	1.38998	3.08862	0.36067
3.11361	2.97075	2.2238	1.22723
1.77484	3.20205	0.61857	0.7404
2.87424	4.11446	2.55492	1.59139
1.96869	3.21329	2.4301	1.15696
2.41027	2.1603	1.22104	2.99098
1.46685	2.32583	2.33261	1.75912
2.98416	2.09538	1.90811	0.77411
2.91721	2.45219	2.57515	0.7404
2.34193	2.97325	2.83193	1.41706
3.02862	1.63056	2.33689	1.84892
2.25896	3.80636	3.56145	2.83595
3.24703	2.03578	3.10079	1.14836
2.63011	2.44133	2.21476	2.00678
1.65713	2.92552	1.56324	1.16577
2.45103	3.12915	2.40569	0.38458
3.08065	2.85068	1.48544	0.96233
2.30898	2.35805	3.57717	1.86348
1.98756	1.67395	2.71054	1.64684
2.01194	1.77393	2.28882	0.97308
2.39845	3.94595	1.68206	1.11075
2.50336	2.04088	2.97338	2.32272
3.32273	1.65248	2.42114	0.514
1.45887	2.51285	2.443	1.18136
2.9115	3.39539	1.57036	0.91178
2.39538	2.31494	2.4156	1.41293
3.93842	2.22129	2.25355	1.58758
3.06267	3.17428	0.90633	1.54549
2.59902	1.84942	0.23489	0.60684
2.30273	2.3961	1.22775	1.34529
2.42577	2.59214	1.4755	0.4384
1.61427	1.99816	0.88855	0.87865
2.24089	3.03654	2.10839	0.94033
2.96723	2.78416	2.89064	1.48733
2.84872	2.38395	2.2145	0.72104
2.04167	2.20727	3.10774	2.56035
2.15681	2.40417	1.03823	1.598
2.20987	2.90664	2.94774	1.60409
2.79462	2.55456	0.73795	1.17306
3.00464	1.85119	2.27436	2.27905
3.38298	1.86456	2.60802	2.16524
2.86297	1.9966	2.69642	2.2534
2.43333	1.7506	1.66006	1.63078
3.78475	1.97098	1.64524	1.17048
2.45048	2.70987	2.50021	0.23365
2.71304	3.29952	1.84898	1.46714
3.24641	1.38045	2.16175	0.69199
2.14074	3.07092		1.9495
2.82689	2.68173		-0.13651
2.20089	2.61282		0.50852
2.85735	3.09608		2.05548
2.7702	2.8669		1.48754
1.75754	2.543		0.82953
1.59422	1.28462		1.17823
3.58979	1.9878		1.42848
2.81322	0.10988		1.59647
2.67297	1.85656		0.75506
1.46921	2.37552		0.82368
3.367	1.51794		2.37878
3.01756	2.07708		1.68108
3.89318	2.98239		0.60646
1.94186	2.05605		1.8488
2.61098	2.37242		1.10849
3.22857	1.85624		1.44606
2.26305	2.96769		1.33115
2.05504	2.73086		2.24416
3.57497	2.42777		1.60648
2.05153	2.81393		0.81143
3.13421	3.11497		1.04991
3.69763	3.07071		1.27564
2.47422	2.28731		1.29704
3.88552	2.9957		2.34427
2.74784	2.7602		0.62532
1.92127	2.70352		1.43945
2.47492	2.35992		1.14919
1.61872	2.89517		2.70151
2.07389	2.47994		1.14067
2.81666	1.28085		1.8033
2.33496	3.04654		0.63659
2.4983	3.40073		1.17196
2.52074	2.89333		1.26278
2.28729	2.73168		1.90373
2.09303	1.33934		1.29136
3.24452	3.15815		0.94302
2.54971	2.19381		0.93796
3.12578	3.19696		0.4093
2.30221	2.16171		1.19746
2.2315	2.56431		1.45776
1.73493	2.47589		2.57513
2.35175	3.15175		1.94793
2.07212	3.39268		1.85596
2.31158	1.75351		0.59069
2.84204	2.64143		1.01767
1.4421	3.33498		0.98883
2.61829	2.24713		1.21453
2.09457	2.34623		2.93252
1.94683	2.23785		0.97796
2.91497	3.02493		1.27499
2.67597	1.86783		1.3746
1.97347	2.86407		0.33325
2.70115	3.36986		1.35211
2.7612	1.88561		1.32197
1.77278	1.15057		3.4542
2.33138	3.00624		1.80001
1.98933	3.34002		1.27274
3.41721	2.63697		2.44535
2.08986	2.74445		1.00171
2.20256	3.0843		0.48284
3.08289	2.68611		1.39121
1.94243	1.58589		1.84732
3.35104	2.80499		1.94564
2.32895	1.8187		0.57045
2.01796	3.27711		0.83774
3.00728	2.65683		1.09305
2.28088	2.82065		2.49707
2.50423	1.63713		-0.2055
1.76504	1.54002		1.19325
2.99944	2.54516		0.42746
1.70269	2.7744		0.96147
3.06715	2.00116		-0.01973
2.50088	2.9293		0.43873
2.58171	2.18239		1.72116
1.69398	2.21531		1.56529
2.9033	1.90614		2.40216
2.43922	1.48825		0.82372
2.46641	2.40544		1.29039
2.43104	2.40185		1.7811
2.37972	1.15988		2.42295
2.95936	2.90909		0.73184
2.3558	2.85277		0.96967
3.11187	3.03151		1.90152
3.04432	2.49825		2.29523
2.2409	2.19805		1.20783
2.82914	2.41478		1.39132
1.92799	2.6793		1.6174
2.49336	2.9427		1.84279
1.3358	2.09761		2.43435
2.87144	1.34423		1.41948
2.75135	2.45132
2.35392	2.95311
2.11929	2.59678
1.68474	2.65019
3.05506	2.31456
2.90725	2.23464
2.58172	2.73304
2.14169	3.15249
1.57814	2.36376
1.80889	1.42334
2.49015	1.92714
2.66752	2.43901
2.50876	3.98952
2.55589	2.68393
3.22746	3.23658
1.31448	2.98177
2.5313	3.42195
2.87548	2.64924
2.24976	3.82438
2.10844	1.72297
2.6354	2.43799
3.0195	2.95331
1.63102	2.85703
1.86378	3.09582
2.77391	3.20869
2.26781	1.91918
2.9429	3.06639
2.61542	2.84254
2.96902	3.21322
2.61835	2.08951
2.55995	3.01681
2.64614	2.23157
2.43537	1.98665
2.06013	2.63647
4.03861	3.06617
3.27346	2.08786
2.52787	3.37469
2.61185	3.01824
3.32181	3.14422
2.63615	2.52737
2.41993	2.5265
2.54807	2.77082
2.98483	3.38306
2.4011	2.85361
2.76223	2.36234
2.72356	3.18621
2.63558	3.17873
4.16734	2.59306
2.73208	3.10011
2.16442	3.21228
2.71306	2.0895
3.19061	2.61645
2.87473	2.69082
2.75593	2.43791
3.60997	2.55819
1.88754	3.53565
2.84817	3.12261
3.20038	2.65254
2.07505	1.73617
3.1956	2.36757
2.75746	2.86278
2.63071	2.07892
1.14825	2.69967
1.52493	2.44414
2.24368	2.73848
2.47393	2.33587
3.24191	2.9593
2.53082	2.06573
2.57543	2.2218
1.84718	2.91207
2.07047	1.91324
2.65359	1.56324
3.23404	1.7896
2.81985	2.44827
2.4366	1.84658
2.82485	3.723
2.29121	1.19125
3.34339	1.82398
2.85821	1.80315
2.32722	1.93997
2.42609	2.99752
2.65353	3.25686
2.33385	3.27015
2.55307	2.99013
2.76176	3.79627
1.74936	2.0539
2.22951	1.56109
2.28422	2.67104
1.90366	2.03932
2.88419	3.0624
2.63838	2.81015
1.87381	0.05876
2.93575	2.48307
1.69809	2.92491
2.83198	2.8956
1.3222	1.72475
2.49312	2.16953
2.523	2.39414
1.94858	2.40621
3.45154	2.75897
3.33811	2.92404
3.35137	2.46813
1.66579	2.38678
2.76274	2.6844
2.81654	1.26752
2.59263	1.507
2.65241	2.6456
3.45109	3.53913
2.07707	3.07595
2.59214	2.01379
3.39467	2.11224
3.02737	3.16531
2.1454	2.28723
3.39807	2.96093
2.99709	2.71837
2.91777	1.19097
3.02051	1.46125
2.38373	3.48656
2.68041	2.20136
2.40005	2.62724
2.39009	3.55804
2.80094	2.06502
2.94885	1.85498
4.4729	2.44851
2.24268	1.05402
2.76014	2.52102
2.51914	2.25624
2.26737	2.93366
2.64455	3.61421
3.47578	1.85121
3.1465	2.12602
2.80031	2.63123
2.57427	2.11397
2.8071	2.32297
2.35465	2.30328
3.23825	2.50896
2.02302	3.67771
3.34275	2.49632
2.0572	2.90021
2.56226	2.09762
3.42484	3.97791
2.93594	2.13056
2.22313	3.19772
3.40363	1.68892
2.12338	2.01852
2.41117	2.63421
2.27619	1.73575
2.70243	2.43626
2.24714	2.70329
3.27178	2.72238
3.14804	2.31843
3.015	2.58395
1.78481	1.43894
1.56521	2.82862
3.7324	2.52629
2.56953	1.78676
2.85056	2.98509
2.53946	1.37297
2.36392	2.45937
2.36773	1.73779
2.94963	3.31824
3.00533
2.58084
2.64365
2.73913
3.02044
3.01215
2.30416
2.16214
2.56571
2.79878
3.64072
2.76876
2.93522
3.05993
1.36921
2.47033
2.2674
3.34492
3.6499
2.77701
2.88123
2.40422
1.86808
1.69259
2.96361
3.3195
2.68191
2.64171
3.21056
1.37718
2.3787
3.56966
2.79375
2.55383
2.54998
2.72398
2.4369
2.09774
3.07393
3.26647
2.57712
2.6063
2.51664
0.32304
3.02518
2.65293
2.30533
1.7995
1.07972
3.10902
3.54073
2.35213
2.28057
2.41624
2.04188
3.30367
2.26912
2.24796
2.59022
2.91031
1.88964
4.0387
2.93146
2.47757
3.24573
3.34851
2.81189
2.39081
2.39184
2.58038
3.01974
3.03273
3.36662
2.54284
3.25161
2.78195
2.02873
2.90495
2.5495
2.90971
3.13125
3.2627
4.36616
2.88639
3.44282
2.18631
3.2766
3.36401
2.49178
3.11305
2.40773
2.7111
2.71746
3.02432
3.29653
2.72588
3.4854
3.02124
2.59382
1.94909
3.17643
2.42232
3.00304
3.13811
3.21803
2.20795
2.72326
2.30226
3.28486
2.86664
3.03897
1.65588
3.37412
1.60761
3.09741
2.22721
1.43172
2.59135
2.80345
2.44202
2.08917
2.94189
2.49439
3.01777
3.31016
2.93066
3.5994
2.81136
3.19794
2.48387
3.1873
1.73321
2.25714
3.6242
2.82803
2.52961
3.54193
2.21522
3.10454
1.91335
3.99008
2.29188
1.82818
2.15005
2.47102
3.3208
2.86993
3.08137
2.00778
2.4016
2.09692
2.53444
3.29389
2.29981
2.7036
3.48066
2.6364
3.1506
2.42043
1.63472
3.33986
2.5626
2.68162
2.9242
2.7674
2.89387
2.34806
4.18186
2.1926
2.44438
1.92801
3.05952
1.87681
2.80198
2.87573
2.47057
3.2958
3.85766
2.31382
2.45157
1.08362
2.74052
1.86077
2.67887
2.90667
3.15943
3.35141
3.06833
2.42208
2.56081
1.66507
2.50345
2.28477
1.60919
2.35975
2.63838
2.01559
2.5501
2.41304
2.76399
1.95712
3.04532
2.77878
2.5289
2.85238
2.10043
3.35689
2.31685
2.43897
1.57715
2.87558
1.61676
2.14304
2.32044
2.27506
2.55032
2.65944
1.58653
2.44968
3.23226
2.11445
3.51438
2.23653
2.46408
3.1934
3.82448
3.31815
2.62609
2.26082

## Sheet: Fig 2a
Time (months)	Low FAAH	High FAAH
112	1
107	1
82	1
115	1
98	1
63	1
76	1
69	1
66	1
67	1
62	1
68	1
79	1
70	1
57	1
64	1
55	1
60	1
64	1
64	1
60	1
49	1
64	1
60	1
44	1
46	1
53	1
54	1
49	1
49	1
57	1
43	1
45	1
43	1
38	1
40	1
39	1
40	1
31	1
30	1
36	1
36	1
37	1
40	1
34	1
28	1
23	1
23	1
23	1
27	1
25	1
28	1
14	1
17	1
9	1
20	1
18	1
12	1
10	1
22	1
23	1
12	1
76	1
137	1
69	1
31	1
8	1
39	1
107	1
114	1
109	1
104	1
101	1
96	1
135	1
112	1
13	1
106	1
105	1
88	1
86	1
99	1
60	1
72	1
16	1
70	1
66	1
69	1
65	1
66	1
66	1
62	1
70	1
63	1
59	1
61	1
53	1
60	1
63	1
57	1
25	1
61	1
58	1
59	1
60	1
58	1
56	1
46	1
60	1
58	1
38	1
52	1
60	1
46	1
58	1
52	1
58	1
67	1
68	1
50	1
51	1
56	1
58	1
44	1
34	1
44	1
44	1
39	1
43	1
32	1
61	1
53	1
59	1
54	1
48	1
48	1
48	1
38	1
37	1
26	1
40	1
32	1
33	1
31	1
40	1
33	1
46	1
33	1
19	1
30	1
16	1
29	1
31	1
26	1
32	1
30	1
31	1
20	1
27	1
26	1
19	1
19	1
19	1
37	1
25	1
19	1
23	1
23	1
34	1
32	1
21	1
15	1
20	1
24	1
21	1
35	1
21	1
27	1
7	1
14	1
23	1
12	1
14	1
14	1
17	1
9	1
11	1
6	1
10	1
7	1
5	1
12	1
11	1
4	1
7	1
4	1
13	1
1	1
1	1
84	1
85	1
91	1
115	1
79	1
47	1
76	1
72	1
125	1
59	1
145	1
25	1
4.7	0
2.7	0
20.3	0
53.0333	0
8.73333	0
29.4667	0
16.6	0
18.0333	0
39	0
106.1	0
5.03333	0
26.5667	0
36.2333	0
43.3	0
37.9333	0
13.6	0
47.5	0
47	0
26.8333	0
56.2333	0
14.7667	0
0	0
76.5333	0
21.7333	0
31.8667	0
47.5	0
25.5667	0
0	0
36.3	0
55.9333	0
0	0
28.8	0
34.2	0
97.2333	0
58	0
9.56667	0
6.66667	0
78.9333	0
33.6333	0
45.6	0
4.66667	0
12.4667		0
-0.2		0
64.5333		0
53.0667		0
52.0333		0
0.2		0
0		0
0		0
44.0667		0
132.967		0
19.0333		0
21.3667		0
121		1
115		1
82		1
20		1
109		1
117		1
100		1
95		1
93		1
97		1
99		1
83		1
81		1
64		1
73		1
82		1
74		1
69		1
71		1
63		1
53		1
62		1
60		1
25		1
15		1
63		1
57		1
61		1
51		1
48		1
62		1
48		1
48		1
38		1
50		1
49		1
9		1
50		1
50		1
52		1
52		1
43		1
37		1
35		1
38		1
46		1
39		1
38		1
39		1
33		1
32		1
38		1
31		1
39		1
41		1
40		1
32		1
46		1
24		1
29		1
24		1
21		1
23		1
23		1
28		1
22		1
26		1
29		1
27		1
24		1
23		1
26		1
17		1
13		1
12		1
13		1
17		1
18		1
18		1
8		1
13		1
73		1
31		1
45		1
63		1
76		1
141		1
58		1
135		1
51		1
21		1
134		1
100		1
92		1
83		1
83		1
83		1
98		1
79		1
70		1
66		1
57		1
61		1
40		1
49		1
47		1
30		1
33		1
32		1
37		1
24		1
5		1
8		1
0		1
9		1
5		1
83		1
88		1
40		1

## Sheet: Fig 2b
Time (months)	Low FAAH	High FAAH
112	1
107	1
115	1
98	1
63	1
76	1
69	1
66	1
67	1
62	1
68	1
79	1
70	1
64	1
55	1
60	1
64	1
64	1
60	1
49	1
64	1
60	1
44	1
46	1
53	1
54	1
49	1
49	1
57	1
43	1
45	1
43	1
38	1
40	1
39	1
40	1
31	1
30	1
36	1
36	1
37	1
40	1
34	1
28	1
23	1
23	1
23	1
27	1
25	1
14	1
17	1
9	1
20	1
18	1
12	1
10	1
22	1
23	1
12	1
76	1
69	1
107	1
114	1
109	1
101	1
135	1
112	1
106	1
105	1
88	1
86	1
99	1
60	1
72	1
70	1
66	1
69	1
65	1
66	1
66	1
62	1
70	1
63	1
59	1
61	1
53	1
60	1
63	1
57	1
61	1
58	1
59	1
60	1
58	1
56	1
46	1
58	1
38	1
52	1
60	1
46	1
58	1
52	1
58	1
67	1
68	1
50	1
51	1
56	1
58	1
44	1
34	1
44	1
44	1
39	1
43	1
32	1
61	1
53	1
59	1
54	1
48	1
48	1
48	1
38	1
37	1
26	1
40	1
32	1
33	1
31	1
40	1
33	1
46	1
33	1
19	1
30	1
16	1
29	1
31	1
26	1
32	1
30	1
31	1
20	1
27	1
26	1
19	1
19	1
19	1
37	1
25	1
19	1
23	1
34	1
32	1
21	1
15	1
20	1
24	1
21	1
35	1
21	1
27	1
7	1
14	1
23	1
12	1
14	1
14	1
17	1
9	1
11	1
6	1
10	1
7	1
5	1
12	1
11	1
4	1
7	1
4	1
13	1
1	1
1	1
84	1
85	1
91	1
76	1
72	1
61	0
23	0
24	0
29	0
38	0
39	0
41	0
35	0
8	0
61	0
37	0
82	0
57	1
28	1
137	1
31	0
8	1
39	1
104	1
96	1
13	1
16	1
25	1
60	1
23	1
115	1
79	1
47	0
125	0
59	0
145	1
25	0
15	0
81	1
29	1
42	0
19	0
39	0
62	0
65	0
29	0
72	0
46	1
24	1
62	0
15	0
30	0
78	0
42	0
63	0
68	0
59	0
127	1
18	0
82	1
121		1
115		1
109		1
100		1
93		1
97		1
81		1
64		1
73		1
82		1
74		1
69		1
71		1
63		1
53		1
62		1
60		1
63		1
57		1
61		1
51		1
48		1
62		1
48		1
48		1
38		1
50		1
49		1
50		1
50		1
52		1
52		1
43		1
37		1
35		1
38		1
39		1
38		1
39		1
33		1
32		1
38		1
31		1
39		1
41		1
40		1
32		1
46		1
24		1
29		1
24		1
23		1
23		1
28		1
22		1
26		1
29		1
27		1
24		1
23		1
26		1
17		1
13		1
12		1
13		1
17		1
18		1
18		1
8		1
13		1
73		1
76		1
100		1
92		1
83		1
83		1
83		1
98		1
70		1
66		1
57		1
61		1
40		1
49		1
47		1
30		1
33		1
32		1
37		1
24		1
5		1
8		1
0		1
9		1
5		1
83		1
88		1
18		1
90		1
27		0
22		0
82		1
20		1
117		1
95		1
99		1
83		1
25		1
15		1
9		1
46		1
21		1
31		1
45		1
63		1
141		1
58		0
135		1
51		0
21		0
134		1
79		1
40		1
18		0
62		0
47		1
40		0
134		1
23		0

## Sheet: Fig 2c
Time (months)	Low FAAH	High FAAH
31.0667	1
16.7	0
258.167	0
88.2333	0
83.3667	1
307.933	0
69.1	1
220.9	0
174.833	0
41.4667	1
241.6	1
271.867	0
99.3667	0
36.9333	0
235.567	0
9.13333	1
113.367	0
260.033	0
192.2	0
75.7	0
217.633	0
108.933	0
252.333	0
11.8667	1
33.7	1
36.2667	1
232.4	0
20.6667	0
16.5667	1
104.1	0
79.1667	0
193.167	0
30.3667	1
227.733	0
109.6	1
116.233	0
79.8	1
98.7	0
240.833	0
39.8667	1
128.1	0
186.833	1
153.833	0
43.2	1
85.7333	0
300.867	0
56.2667	1
114.033	1
107.067	0
139.533	1
27.8	1
64.3	0
194.2	0
90	1
236.7	0
15.6	1
76	0
159	1
252	0
262.633	0
110.633	0
268.433	0
239.333	0
123.733	0
201.767	0
63.0333	1
176.1	0
216.967	0
187.033	0
26.7667	1
48.1333	1
243.167	0
90.4	0
119.3	0
85.4	0
118.133	1
26	1
271.267	0
263.233	0
128.533	0
9.7	0
213.033	0
208.967	1
128.367	1
32.8333	1
174.567	0
92.5	1
27.4667	1
45.9333	1
258.333	0
4.16667	1
84.6333	0
269.9	0
229.367	0
120.433	0
143.167	1
129.333	0
194.3	0
158.967	0
192.2	0
127.833	0
185.3	0
31.8	0
164.933	0
83.3667	0
20.1333	1
30.8667	1
292.667	0
270.3	0
172.867	1
222.033	0
194.4	0
90.8	1
42.3667	1
164.333	0
167.433	0
140.6	0
98.7	1
185	1
130.367	0
42.7	1
241.267	0
80.7333	1
102	1
48.4333	1
87.7	1
89.7667	0
71.1667	0
223.3	0
159.067	0
30.9667	0
244.2	0
128.533	1
161.067	0
101.067	0
154.5	0
182.233	0
201.833	1
135.333	0
39.8	1
66.8333	0
49.5667	0
190.167	0
100.867	1
109	0
24.8667	1
102.1	0
52.3333	1
77.2333	1
63.7333	0
88.4667	0
15.3667	1
72.4667	0
185.6	0
34.7	1
132.533	0
99.4	1
82.6333	0
50.0333	1
57.3	1
124.133	0
126.867	0
23.3333	1
34.7	1
219.767	0
125.9	0
17.6667	1
11.3	1
50.2333	1
249.533	0
127.1	0
123.3	1
124.2	1
184.767	0
295.333	0
7.86667	1
62.8667	0
164.333	0
11.8667	1
27.4667	1
109.033	0
235.667	0
213.2	1
241.867	0
205.8	0
163.867	0
168.267	0
198.333	1
110.767	1
21.1667	1
28.5	1
224.567	0
173.833	0
48.4333	1
43.2	1
200.333	0
266.933	0
99.9667	1
42.9	1
19.1	1
220.933	0
37	1
113.667	1
264.233	0
220.233	0
98.2667	0
50.6667	1
149.3	0
89.3333	0
91.6333	1
105.967	0
158.033	0
120.133	1
51.6667	1
50.7667	1
43.1	1
183.433	0
140.767	1
254.933	0
26.7333	0
165.667	0
124.1	0
14.1667	1
230.5	0
14.4	1
155.733	0
122.133	0
48.4333	1
175.333	0
58.6	0
104.667	0
91.0667	0
186.6	0
14.4333	1
274.5	0
282.833	0
75.8667	0
134.467	1
28.7333	1
231.667	0
42.6667	1
30.1333	1
265.133	0
78.1667	0
44.6333	0
19.1667	1
129.8	1
200.333	0
53.3667	1
86.8333	0
242.567	0
44.8667	1
205.9	0
226.7	0
203.533	1
86.2333	1
237.367	0
19.8333	1
42.6333	0
18.8333	1
149.733	0
31.4333	1
109.767	0
32.0333	1
43.2667	1
228.8	0
187.867	0
87	1
136.067	0
27.8667	1
75.2333	1
87.5333	0
111.967	1
45.5	1
253.067	0
185.767	0
37.9	1
48.8	0
59.7	1
265	0
71.6	0
280.7	0
238.067	0
208.4	0
172.9	0
259.533	0
21.7	1
46.4333	1
63.8667	0
106.133	0
31.9333	1
166.667	0
229.833	0
287.933	0
19.6	0
55.7333	1
30.3	1
65.1333	1
112.4	0
44.1333	1
16.3	1
146.067	0
132.333	1
108.067	0
241.4	0
70.6	1
167.5	0
18.2333	1
43.1333	1
195.933	0
12.9333	1
130.2	0
147.167	0
57.6667	1
208.967	0
25.2333	1
78.4667	1
137.933	0
24.8667	1
11.0667	1
122.267	0
85.9667	0
44.8333	1
168.7	0
47.9	1
24.4	0
132.2	1
160.3	0
85.3333	0
183.2	0
42.5667	1
98.5667	0
140.5	0
202.1	0
248.767	0
40.4333	0
234.233	0
49.2333	1
84.9	1
103.133	0
146.733	0
10.8333	1
51	1
231.533	0
226.733	0
34.4333	0
3.36667	0
97.8333	0
70.2667	0
44.6	1
236.133	0
144.433	0
77.5	0
265.933	0
5.06667	0
75.3333	0
56.7667	0
111.7	0
136	0
68.2667	1
13.8	1
99.5333	0
158.633	0
170.833	0
72.9	0
255.6	0
46.3667	1
165.167	1
108.167	0
234.433	0
101.267	0
24.9	1
34.6667	1
35.4	1
85.7333	1
153.567	0
254.267	0
125.7	0
19.7333	1
62.3333	0
179.433	0
75.5	0
254.5	0
49.3	1
57.6333	0
200.133	0
162.833	1
252.867	1
51.9667	1
145.5	0
274.2	0
58.9333	1
37.7667	0
177.633	0
20.2667	0
151.9	0
52.9	0
76.6333	0
222.1	0
205.033	0
5.83333	1
19.7333	0
38.8	1
110.467	0
27.4	1
50.0667	0
22.4	1
186.1	0
187.3	0
136.467	0
213.5	0
21	1
275.633	0
236.067	0
247.367	0
33.1333	1
121.533	0
88.9333	1
144.767	0
193.9	0
158.533	0
172	0
250.133	0
119.867	1
23.9333	0
128.367	0
204.4	0
55	1
198.133	0
184.167	0
51.9667	1
69.3333	0
109.233	0
258.333	0
146.9	0
123.333	0
90.6	1
262.133	0
25.6333	1
38.5667	0
255.267	0
23.2667	1
212.367	0
57.4	1
33.9667	1
40.6333	1
131.1	0
111.2	0
58.4333	0
31.1667	0
49.5333	1
29.0333	0
165.433	0
102.067	0
191.933	0
78.7667	0
237.267	0
228.6	0
274.4	0
74.4667	0
238.367	0
186.633	0
113.433	0
56.3333	1
102.7	0
63.5667	0
278.267	0
41.3667	1
47.6333	1
65.4	0
81.0333	0
177.533	0
88.5	0
25.3333	0
117.667	0
270.133	1
123.267	0
45.7333	1
196.867	0
15.3667	1
28.5667	1
23.2	1
203	0
63.0333	0
172.8	0
169.667	0
152.067	0
15.0667	0
77.4	0
264.6	0
14.8	1
128.4	0
92.7333	1
69.5	0
136.167	0
150.733	0
24.3333	1
211.933	0
85.0333	1
149.767	0
150.1	0
53.6333	1
213.9	0
21.5667	1
19.9	1
125.6	1
52.9667	1
98.1	0
50.9	0
113.567	0
30.4333	1
85.3	1
112.933	0
272.2	0
193.967	0
163.433	0
36.9667	1
101.633	1
134.5	0
235.4	0
63.8333	0
35.2333	1
73.1333	0
136.233	0
111.1	1
135.667	0
225.5	0
140.867	0
140.2	0
82.3667	0
198.3	0
221.2	0
59.8	0
85.5	0
187.7	0
24.1	1
189.133	0
15.5	1
31	1
127.633	0
61.4333	0
80.5	0
159.233	1
38.8	1
22.6667	1
263.433	0
17.2	1
122.2	0
121.533	0
64	1
163.7	1
112.633	0
101.267	0
245.233	0
58.7667	0
68.7	0
91.5333	0
49.2	1
65.8667	0
27.9667	1
168.2	0
94.9333	1
149.867	0
25.4333	1
63.5	0
183.967	0
122.833	0
10.6333	1
122	1
98.4667	0
12.2667	1
38.0333	0
86.0667	1
99.7333	0
138.1	0
26.2667	1
29.0667	1
25.0333	0
182.267	0
19.4	1
184.8	0
176.7	0
85.5667	1
15.7	1
199.1	0
146.367	0
194.7	0
196.867	1
131.667	0
193.7	0
119.467	1
52.4667	1
260.2	0
22.1333	1
110.1	0
138.333	0
137.8	0
62.9	1
208.8	0
157.8	0
96.7667	0
187.033	0
105	0
176.767	0
204.2	1
131.067	0
20.4333	1
32.9333	1
29	1
132.067	0
124.567	1
264.767	0
80.7333	0
170.867	0
44.4	1
80.2333	0
188.333	0
9.83333	1
114.767	0
141.167	0
18.8	1
225.5	0
55.6667	0
96.9667	1
22.4667	1
14.7	1
194.567	0
224.433	0
73.1333	1
144.933	0
175.633	0
118.9	0
111.867	0
42.4333	1
31.4667	1
0.766667	0
36.7667	1
45.1667	1
217.767	0
33.8	0
35.7	0
166.033	0
175.8	0
124.1	0
194.233	0
45.6	0
20.2	1
142.433	0
112.4	0
182.9	0
271.333	0
132.3	0
82.1	0
103.833	0
90.8	1
23.9333	1
23.9	0
73.8333	0
184.4	0
34.3	0
0	0
191.8	0
66.7333	1
27.3	1
18.9333	1
94.2333	0
229.333	0
180.833	0
250.667	0
91.6	0
208.2	0
61.3333	0
7.8	1
181.233	1
134.367	0
45.8	1
36.6333	1
182.6	0
19.7333	1
35.6333	1
16.7333	1
201.933	1
72.3	0
97.3	1
22.6667	1
67.4667	0
15.3	0
164.733	0
175.967	1
143.133	1
38.0333	1
27	1
215.167	0
105.2	0
55.4	1
61.1	1
88.8333	0
239.4	0
32.6333	1
102.3	1
219.167	1
173.9	1
227.867	0
227.9	0
96.9667	0
92.9667	0
251.067	0
32.0667	1
112.8	0
102.567	0
93	0
79.3667	1
51.7	0
71	0
128.567	0
337.033	0
173.633	0
15.2	1
255.367	0
267.4	0
41.5333	1
70.0667	0
101.4	0
75.4	0
23.7667	0
59.5	1
230.467	0
43.0333	1
114.467	0
144.667	1
191.133	0
55.6333	1
129.233	0
178.4	0
199.533	0
114.6	0
30.4333	0
44.7667	1
196.633	0
153.967	0
28.6	1
35.0333	1
84.2	1
124.8	0
146.833	1
31.3333	0
54.7667	1
196.567	1
138.133	0
135.167	0
37.3667	1
199.967	0
147.767	1
63.5	1
15.8667	1
51.2	1
72.2667	0
104.533	0
119.733	0
131.133	0
76.7	0
210.967	1
80.8333	0
109	1
188.367	0
272.1	0
243.9	0
125.333	1
193.167	0
76.7333	0
105.6	1
186.367	0
111.833	0
192.267	0
214.7	0
144.4	0
88.2	0
101.233	0
130.867	1
15.1667	1
89.3667	1
123.267	0
21.9333	1
226.067	0
151.067	0
10.8333	0
173.933	0
125.7	0
243.767	0
262.867	0
89.6	1
80.3667	0
190.2	0
193.133	0
126.667	1
34.5667	0
114	1
101.967	0
107.1	0
144.467	0
86.5333	1
38.0333	1
239.3	0
194.1	0
228.9	0
148.033	0
30.1667	1
178.633	0
153.2	0
69.8	1
91.2333	0
70.7333	0
80.6667	0
186.2	0
132.767	0
71.8	1
87.1	1
87.2333	1
234.4	0
98.7	1
39.2	1
38.1333	1
140.233	0
81.1333	1
236.633	0
102.067	0
9.43333	1
23.8	0
43.1	0
132.767	0
200.433	0
1.76667	0
125.6	1
114.333	0
32.8667	0
113.2	0
46.5333	1
130.7	0
0.1	1
286.067	0
192.6	0
66.6333	1
42.9667	1
61.7	0
31.3	1
111.067	0
65.4667	0
37.9667	1
9.06667	1
261.2	0
63	0
180.633	0
55.2	1
54.1	1
218.233	0
232.967	0
152.2	0
221.933	0
135.333	0
248.767	0
200.1	0
74.1	0
116.533	0
111.167	0
212.2	0
143.167	0
17.7667	0
65.2333	0
9.6	1
236.033	0
77.6667	0
68.0667	1
164.9	0
85.3667	0
79.1	1
44.8	1
122.767	0
225.167	0
54.3333	0
97.2667	0
15.8667	1
89.5333	1
180.567	0
113.833	0
150.6	1
62.8	0
35.4667	1
278.467	0
125.8	0
228.767	1
144.633	0
60.1333	0
28.5	1
73.7	1
227.833	1
200.7	0
34.7667	0
201.9	0
84.7333	0
103.767	0
22.2333	0
96.6333	1
64.3667	0
36.4	1
63.9667	0
11.6	1
117.6	0
90.6667	0
282.367	0
103.467	1
264.233	0
98.7667	1
140.333	0
19.0333	1
194.533	0
30.3667	1
62.7667	1
229.9	0
55.9333	0
149.767	0
85.1333	0
16.6	1
6.83333	1
99.3333	0
46.0667	1
48.6	1
35	1
115.3	0
60.6667	0
24.8	1
20.8333	1
17.9333	1
29.9	0
72.4333	0
93.3	0
15.5333	0
75.3333	1
35.3667	0
212.7	0
110.967	0
119.333	0
259.767	0
39.8333	1
108.067	1
102.033	0
90.5667	0
163.2	0
177.333	0
142.467	0
130.433	0
182.833	0
39.3	1
277.367		0
296.867		0
65.5		1
355.2		0
51.7667		1
281.367		0
61.4667		1
176.367		0
351		0
15.0667		1
335.6		0
55.2333		1
239.233		0
265.567		0
151.2		0
89.0333		0
300.7		1
144.433		0
96.8333		1
298.033		0
173.6		1
234.7		0
67.8		1
206.567		0
147.833		1
264.767		0
279.8		0
114.5		0
177.9		0
87.2333		1
210.967		0
233.867		0
154		0
217.1		0
148.1		1
210.433		0
322.833		0
139.6		1
140.233		0
197.333		0
196.467		0
119.467		1
67.8		1
211.9		1
15.3667		1
163.533		0
307.633		0
95.8333		0
126.633		0
189.033		0
187.933		0
11.7		0
156.333		0
74.9333		0
53.6333		1
198.6		0
143		1
242.567		0
122.8		1
182.5		0
59.9333		1
168.6		0
107.267		0
170.9		0
222.2		0
84.2333		0
125.033		1
330.367		0
160.333		0
226.2		1
174.8		0
119.467		0
57.3		1
15.6333		1
42.5667		0
270.433		0
134.733		0
68.1333		1
184.7		1
291.167		0
17.1333		0
111.633		0
164.6		1
16.8333		0
199.267		0
175.1		0
68.1667		1
59.6		0
260.2		0
247.833		0
202.1		0
159.7		0
255.1		0
70.1667		0
41.1667		0
238.5		0
198.1		0
106.567		1
257.167		0
124.767		0
111.6		0
197.667		1
23.4333		1
153		1
34.7		1
90.1333		1
12.4		0
139.3		0
36.3667		1
81.0667		1
39.5333		1
160.4		0
82.6333		1
219.167		0
52.0667		1
119.367		1
33.9		1
157.533		0
256.5		0
23.7333		1
211.733		0
83.6333		0
131.3		0
88.8		1
182.9		0
199.033		0
118.533		0
269.633		0
112.967		0
189.1		0
100.133		0
168.533		0
143.533		0
65.1667		1
121.733		0
72.5667		0
136.933		0
29.3		1
254.633		0
201.467		0
234.233		0
79.9667		0
112.133		0
104		0
218.3		1
2.53333		0
91.5		0
214.433		0
204.433		1
86.1		0
200.6		0
281.5		0
58.6667		0
102.4		1
36.5667		0
195.867		0
60.8667		1
267.267		0
251.633		0
30.9333		1
46.4333		0
116.533		0
30.7		0
77.4667		1
49.6667		1
211.133		1
76.2333		0
223.833		1
267.4		0
71.7667		1
99.7667		0
79.8667		1
269		0
142.167		0
199.933		0
115.633		0
224.3		0
137.8		0
164.333		0
102.967		1
228		0
79.1333		0
227.933		0
287.233		0
49.7333		0
164.033		0
157.733		0
124.267		0
123		0
108.433		0
177.6		0
161.133		0
142.667		0
117		0
82.7333		1
74.7333		1
43.8333		1
107.767		0
34.3333		1
221.767		0
163.2		0
252.1		0
250.833		0
90.2667		1
110.867		0
128.2		0
52.7333		1
46.0667		1
126.467		0
170.267		0
191.167		0
21.9		1
253.533		0
241.3		0
104.3		0
211.967		0
27.4		0
21.3		1
115.633		0
297.8		0
41.4667		0
282.567		1
108.767		0
96.9667		0
301.233		0
240.2		0
80.5		0
108.467		0
216.733		0
141.567		0
241.6		0
22.2333		0
269.333		0
174.5		0
251.2		0
34.3333		1
108.6		0
97.6		0
71.6333		0
46.6667		1
222.2		0
198.433		0
257.567		0
195.367		0
50		1
187.833		0
237.267		0
239.167		0
202.767		0
182.333		1
117.533		0
139.6		0
61.8		0
128.267		0
86.3667		1
216.867		1
140.567		0
224.1		0
44.7333		1
186.4		0
98.8333		1
134.267		0
107.467		0
252.267		1
189.433		0
150.6		1
167.1		0
203.7		0
115.933		0
127.933		0
121.667		1
196.533		0
221.067		1
175.167		0
188.533		0
200.6		0
256.867		1
118.7		1
16.1667		0
75.9667		0
98.5		0
216.967		0
164.967		0
45.1667		1
190.1		0
94.7		0
175.9		0
163.167		0
108.3		0
153.533		0
209.267		0
117.567		1
200.767		0
13.4		0
192.2		0
45.5		0
110.833		1
114.9		1
123.7		0
220.3		0
69.3		1
145.733		0
146.4		0
107.867		0
62.5333		1
197.833		1
173.033		0
192.133		0
297.233		0
252.3		0
171.3		0
115.6		0
219.467		0
122.167		0
257.633		0
254.967		0
124		0
124		0
95.7333		0
274.367		0
81.5667		0
99.7		0
275.233		0
103.467		0
1.26667		0
23.8333		1
83.1333		0
138.333		0
255.3		0
270.567		0
221.9		0
205.6		0
25.4667		1
145.367		0
56.5		1
111.567		1
118		0
150.467		0
148.8		0
224.6		0
165.2		0
97.4333		1
195.8		0
37.5		1
59.9667		1
81.0667		0
209.033		0
213		0
258.867		0
171.1		0
182.933		0
243.5		0
47.9		0
142.433		0
126.667		0
165.433		0
108.067		1
96.2		0
239.167		1
256		0
101.967		0
221.233		0
19.5667		1
176.367		1
116.467		0
151		0
211.4		0
112.467		1
57.6667		0
229.067		0
117.9		1
232.733		1
89.8		0
263.367		0
211.2		0
104.4		0
45.3333		1
194		0
156.8		0
102.633		0
2.53333		0
86.4		0
72.3667		0
23.0333		1
103.1		1
39.3		1
97.4		0
79.3		0
127.533		0
138.567		0
266.1		0
52.5		0
122.4		0
185.333		0
16.7		1
80.4333		0
119		1
52.3		1
184.333		0
65.3333		0
52.6333		1
268.9		0
155.4		0
168.3		0
237.133		0
145.633		0
110.267		0
58.6333		1
49.4667		1
100.733		0
182.6		0
106.8		1
170.8		0
37.8		1
58.4667		1
38.4333		0
54.2667		0
175.633		0
260		0
56.5		0
187.033		0
36.1667		1
58.1333		0
94.5667		0
152.3		0
84.8333		1
102.767		0
38.1667		1
217.567		0
136.167		0
2		0
14.1		1
176.5		0
285.433		0
240.7		0
167.933		1
292.033		0
165.4		0
222.7		0
207.967		0
74.0333		0
39.4333		0
70.9		0
81.1333		0
104.767		1
234.6		0
87.4667		0
199.3		0
191.467		0
107.367		0
195.3		0
176.267		0
335.733		1
26.7333		1
213.1		0
203.267		0
126.467		1
194.367		0
49.4667		1
70.5333		0
84.5		1
42.0667		1
259.967		0
153.867		1
124.133		1
6.26667		1
112.567		0
231.033		0
51.2		1
285.7		1
278.367		1
148.867		1
189.9		0
125.267		1
213.367		0
51.4667		0
186.533		0
131.6		0
197.433		0
186.133		0
52.3		1
62.1333		1
150.567		0
199.367		0
101.567		0
78.6		0
42.0667		1
251.8		1
199.133		0
30.0667		1
83.6667		0
70.4667		1
49.7667		0
155.367		0
158.033		0
197.733		0
172.9		1
146.933		0
73.4667		1
32.7333		0
181.867		0
139.433		0
87.7333		1
163.733		0
125.833		0
189.733		0
36.6333		1
70.2333		0
4.43333		1
94.0333		1
259.933		0
141.033		0
60.9		1
148.567		0
91.1		0
78.7		0
44.7333		1
246.6		0
71.5		0
161.933		0
68.2		1
144.7		0
104.467		1
111.533		1
126.4		0
116.433		1
98.8333		0
90.3		1
179.8		0
250.8		0
132.033		1
90.2333		1
129.6		0
169.233		0
61.8		1
161.667		0
176.067		0
172.3		0
100.833		0
152.933		1
112.667		0
274.033		0
100.167		0
110.933		1
64.9333		1
14.1333		0
42.5		1
141.733		1
64.7		1
228.333		0
54.9333		0
152.333		0
122.2		0
161.767		0
149.6		0
21.0667		1
263.6		0
55.0333		0
61.6		0
179.1		0
41.8333		0
81.9333		1
224.867		0
47.1333		1
147.667		0
195.7		0
121.967		0
122.7		0
57.2333		0
151.667		0
82.9667		0
43.8667		0
46.8333		0
159.733		0
194.6		0
168.267		1
17.8333		0
178.733		1
33.3667		1
81.5		0
207.467		0
89.1		1
91.2667		0
114.9		1
95.8667		0
174.633		0
232.767		0
71.0667		1
28.0667		0
275.733		0
212.2		0
42.3333		0
240.433		0
60.2667		0
134.833		0
174.133		0
71.5		0
91		0
262		0
3.76667		0
189.867		0
178.567		0
236.933		0
151.167		0
151.933		0
162.767		0
39.1667		1
213.367		0
77.8667		1
116.633		0
124.8		1
40		1
2.4		0
279.1		0
110.6		0
228.8		0
144.967		1
99.2333		0
211.533		0
112		0
146.767		0
89.1		1
275.6		0
153.9		0
114.533		0
18.2667		1
99.3667		0
55.7667		0
76.1333		1
299.4		0
165.367		0
28.8333		1
194.167		0
102.967		0
86.6		0
225.4		0
260.733		0
170.633		1
81.8		1
237.5		0
22.4667		1
111.367		0
10.0667		1
130.7		0
4.86667		0
86.9		0
45.7		0
102.067		0
1.23333		0
123.9		0
75.3667		1
49.5333		0
191.933		0
122.5		0
81.1		1
117.667		1
46.1667		1
36.4333		1
88.6667		0
55.8333		1
263.033		0
13.5333		0
144.333		0
132.567		1
99		0
85.9333		1
149.6		0
40.7		1
119.8		0
110.1		0
149.4		0
318.2		0
131.3		0
164.567		1
21.3		0
257.667		0
185.133		0
34.6333		1
258.133		0
255
271.933		0
91.1333		1
170.667		1
184.333		0
85.8667		1
191.233		0
225.7		0
64.2333		0
136.7		0
86.2333		0
123.533		0
61.9		1
163.533		0
142.8		0
104.033		0
201.167		0
96.9		1
117.667		0
95.8667		1
116.933		0
221.6		0
92.4		0
125.8		0
267.233		0
70.4		1
125.867		0
8.06667		1
109.2		0
122.7		0
65.5667		1
61.9		0
83.5333		1
234.533		0
102.5		1
86.0667		1
188.733		0
216.033		1
183.267		0
48.5333		1
219.667		1
150.6		0
146		0
58		1
14.2		0
219.1		0
176.033		0
72.6667		0
138.9		0
43.3		0
128.367		0
252.967		0
20		1
28		0
214.8		0
23.3667		1
206.133		0
122.8		0
227.467		0
2.5		0
168.967		1
114.6		0
19		0
219.633		0
93.5		0
71.4667		0
37.8667		1
44.2333		0
91.7333		1
244.433		0
27.0667		1
117.033		0
230.167		0
220.033		0
172.967		1
86.8		0
103.833		0
86.1333		0
84.2		0
149.7		1
186.433		0
2.3		0
107.1		1
128.967		0
198.1		1
24.6333		0
94.7333		0
154.7		0
195.533		0
55.4667		1
207.633		0
118.033		1
131.333		0
76.8667		0
240.033		0
64.8667		1
201.467		0
56.9333		1
50.5333		0
178.167		1
157.433		0
261.2		0
64.6		0
33.5667		0
165.167		0
111		0
65.8333		1
35.2		1
221.2		0
185.7		1
63.2		0
137.667		0
71.8333		0
171.633		0
222.333		0
10.8667		1
149.433		1
184.267		0
30.8		0
216.733		1
42.3		0
101.9		0
43.4		1
152.067		1
180.767		1
245.5		0
24.3		1
123.533		0
103.8		0
69.4		0
35.5333		1
125.767		1
113.667		0
100.3		1
59.7667		0
272.9		0
152.933		0
176.6		0
174.267		0
26.3333		0
143.6		1
91.2333		0
75.1		0
63.5333		0
109.933		0
152.067		0
247		0
157.1		0
29.6667		1
142.567		1
120.567		1
153.3		0
1.43333		0
199.233		0
140.767		0
146.033		0
37.7333		1
5.5		1
117.867		0
205.733		0
202.233		0
78.8667		0
88.3333		0
240.467		0
145.433		0
62.6333		0
3.5		0
169.6		1
90.5667		0
139.167		0
224.233		0
60.7		0
164.5		0
227.8		0
34.1		0
148.767		1
93.6667		1
105.667		1
118.2		0
42.6		1
137.1		0
105.467		0
114.233		0
48.1667		1
114.767		0
140.067		0
49.4333		0
43.9		1
181.467		0
42.9667		1
263.7		1
74.4667		1
149.867		0
118.3		0
128.4		0
150.5		0
130.9		0
55.3667		0
192.2		0
77.2333		0
57.9333		0
64.2333		0
37.8667		1
45.3333		0
177.267		0
180.733		0
5.43333		0
234.333		0
228.1		0
234.133		0
226.067		0
27.2		1
43.1667		0
139.633		0
147.933		0
163.4		0
89.9667		0
185.933		0
212.2		0
241.267		0
89.9667		0
97.7667		0
85		0
47.0333		1
135.3		0
109.833		0
164.7		0
130.467		0
92.7667		0
63.8		1
147.367		0
79.3333		0
148.067		0
21.6		0
97.5667		0
50.4667		0
115.7		1
160		0
35.6		0
25.5333		0
68.7667		0
169.833		0
51.4		1
119.333		0
193.967		0
29.2333		0
257.767		0
43.1		1
73.7		0
28.8667		1
133.733		0
64.0333		0
13.4		0
207.167		0
47.4333		1
57.2333		1
81.3333		1
94.2333		0
185.167		0
111.067		0
89.9		1
140.567		0
16.7		1
71.6333		1
133.233		1
93.3667		0
118.2		0
41.1667		0
87.8333		0
141.733		0
131.267		0
45.0333		0
116.1		0

## Sheet: Fig 2g
Time (months)	FAAH low/decreased	High FAAH
31.6		2
53.2333		1
135.133		1
57.9333		1
127.167		1
55.8667		2
104.567		1
101.933		1
144.567		1
128.7		1
68.8333		2
122.233		1
125.5		1
99.5333		1
96.3667		1
40.5667		2
145.3		1
45.9333		1
94.1		1
137.833		1
104.5		1
123.133		1
130.3		1
116.267		1
97.9333		1
132.767		1
105.6		1
97.7		1
113.767		1
8.43333		1
100.633		1
99.1333		1
87.6333		1
115.6		1
121.667		1
105.4		1
85.8		1
105.6		1
131.133		1
83.4667		1
105.433		1
135.867		1
127.133		1
92.8667		1
124.8		1
27.5667		2
110.3		1
106.167		1
100.233		2
104.1		1
126.9		1
169.767		1
146.767		1
82.1333		2
58.6667		2
154.6		1
124.6		2
75.7333		2
107.433		2
102.1		2
132.133		1
123.9		1
147.333		1
121.067		2
132.4		1
131.233		1
132.933		1
127.633		1
67.1667		2
126.133		1
121.467		1
123.933		1
78.6667		2
85.8333		1
142.2		1
89.4333		1
53.8		2
131.4		1
127.4		1
98.5333		1
91.4667		1
21.7333		2
93.5667		1
51.8667		2
87.7333		1
91.1333		1
89.9667		1
120.833		1
116.5		1
67.5667		2
65.7667		2
90.8		1
56.5		1
51.2		2
19.9333		1
110.5		2
90.7		1
133.167		1
100.533		1
97.3		1
109.667		1
124.2		1
117.033		1
86.2		1
76.8		1
112.033		1
119.533		1
78.6667		1
19.1667		2
152.667		1
137.467		1
123.733		1
133.267		1
123.167		1
109.933		1
105.733		1
96.3667		2
120.867		1
82.5333		2
94.3333		1
107.733		1
151		1
52.0333		2
67.7		2
133.7		2
145.1		1
136.333		1
132.333		1
133.8		1
131.7		1
164.033		1
123.133		2
132		1
138.633		1
23.2667		2
0.5		1
70.2667	2
106.467	1
111.233	1
150.8	1
155.5	1
138.9	1
98.4667	1
127.8	1
103.533	2
106.467	1
68.0667	2
22.2333	2
99.8	1
142.1	1
99.7667	2
80.8667	2
16.0333	2
101.267	1
107.733	2
50.0333	2
156.967	1
126.267	2
122.367	2
59.2	2
37.9333	2
21.4	2
75.6	2
44.0667	2
69.7333	2
58.4667	2
154.533	1
138.033	1
142.633	1
13.4333	2
144.467	1
50.0333	2
93.9667	2
101.233	2
132.867	1
116.7	2
75.2	2
111.633	1
134.5	1
57.6	1
92.6333	1
106.5	1
14	2
123.2	1
93.4	1
62.9333	1
52.7667	1
9.83333	2
57.3333	2
142.067	1
12.9	2
54.8333	2
93.4333	1
131.133	1
90.8333	1
92.2333	2
106	1
56.3667	2
144.9	1
130.133	1
123.6	1
145.133	1
140.433	1
141.067	1
73.0333	2
99.8333	1
88	1
120.1	1
109.867	1
85.1	1
122.533	1
119	1
154.3	1
136.067	1
134.9	1
68.8333	2
90.6	1
3.66667	1
30.1333	2
125.133	1
87.7667	2
134.967	1
120.2	1
71.2	2

## Sheet: Fig 3c
Animal	35	36	37	39	40	41	42	45	46	47	49	52	53	54	55	56	57	59	60	61	62	65	69	70	78	79	80	81	82	83	84	93	94	95	97	99	101
genotype	wt	wt	wt	wt	wt	wt	wt	wt	wt	wt	wt	wt	wt	wt	wt	wt	wt	wt	wt	wt	wt	wt	wt	wt	wt	wt	wt	wt	wt	wt	wt	wt	wt	wt	wt	wt	wt
Tumor volume (mm3)
1	30	30	30	112	30	30	112	30	103	174	30	91	255	127	30	30	30	65	112	78	30	122	65	203	30	171	104	30	569	30	30	30	30	175	30	30	65
7	30	100	30	144	30	30	658	30	204	286	30	229	881	422	112	30	65	178	178	150	128	246	225	625	30	326	104	112	1062	299	30	30	421	249	78	30	324
14	131	144	30	136	30	42	1669	65	178	438	30	306	1123	243	204	30	178	379	399	150	131	861	319	1298	112	482	424	205	1066	333	33	33	475	502	217	30	735
21	421	173	30	142	78	50	1288	136	204	374	178	572	1348	376	333	30	299	780	255	520	131	833	591	1329	150	601	505	225	946	520	178	199	484	602	408	30	652
28	624	255	112	204	112	104	1483	150	143	383	216	992	3707	496	1142	30	463	1123	333	899	326	1270	750	2012	217	704	1388	353	1192	624	266	479	640	908	898	30	1589
35	1123	297	RIP	319	112	229	RIP	326	143	881	480	1048	3195	712	RIP	30	881	1123	818	1123	349	RIP	RIP	2263	RIP	1186	RIP	RIP	2244	1048	299	543	1176	1011	RIP	188	RIP
42	1007	624		300	112	299		394	143	1377	580	1070	2929	764		30	1048	1123	2106	1123	692			2428		1610			1856	686	624	880	1656	1068		379
	RIP	RIP		RIP	RIP	RIP		RIP	RIP	RIP	RIP	RIP	RIP	RIP		RIP	RIP	RIP	RIP	RIP	RIP			RIP		RIP			RIP	RIP	RIP	RIP	RIP	RIP		RIP
Animal	1	2	3	4	5	7	8	9	10	11	13	16	20	22	24	26	27	28	31	71	73	75	78	79	80	84	85
genotype	ko	ko	ko	ko	ko	ko	ko	ko	ko	ko	ko	ko	ko	ko	ko	ko	ko	ko	ko	ko	ko	ko	ko	ko	ko	ko	ko
Tumor volume (mm3)
1	250	131	203	65	30	30	203	119	131	30	166	30	30	203	30	30	30	166	30	30	30	30	222	30	30	149	30
7	459	131	338	178	30	112	929	519	198	30	435	30	131	546	30	178	220	522	30	78	30	269	375	175	30	300	30
14	978	131	596	346	160	131	701	1006	290	131	488	312	299	1200	65	178	973	924	30	270	112	423	899	395	30	900	178
21	724	2396	786	629	204	181	676	1529	376	278	568	353	357	2038	112	263	926	1847	54	362	30	583	1936	479	30	1541	147
28	1000	3156	934	586	322	170	1271	1808	517	469	738	413	679	3008	135	337	1865	2822	80	1096	30	563	4576	716	131	1528	203
35	1280	5045	1268	RIP	561	182	1989	1808	RIP	RIP	795	RIP	RIP	4000	264	474	RIP	RIP	RIP	1005	327	968	5000	1130	RIP	2200	RIP
42	2319	6310	1364		526	186	1989	2223			827			5824	592	979				2437	412	1262	5288	1198		3185
	RIP	RIP	RIP		RIP	RIP	RIP	RIP			RIP			RIP	RIP	RIP				RIP	RIP	RIP	RIP	RIP		RIP

## Sheet: Fig 3f
MMTV-neu:FAAH WT	MMTV-neu:FAAH KO			Number of lung metastases/animal
0	14
1	2
0	20
6	0
1	0
4	6
0	6
0	10
15	2
0	7
11
4
0
0
0
0
3
0
2
3
8
0
4

## Sheet: Fig 3h
Gene	Log2 KO vs. WT	p
Abcb1a	0.807355	0.26222
Abcg2	0.389567	0.291286
Adam23	1.28688	0.079817
Akt1	-0.268817	0.266846
Apc	0.124328	0.37114
Ar	-0.0740006	0.954518
Atm	-0.0740006	0.451619
Bad	-0.514573	0.103519
Bcl2	-0.0892673	0.404946
Birc5	0	0.970931
Brca1	0.389567	0.111758
Brca2	0.9855	0.131366
Ccna1	0.321928	0.541776
Ccnd1	-0.0291463	0.946106
Ccnd2	0.847997	0.005441
Ccne1	0.226509	0.548428
Cdh1	-0.0588937	0.915619
Cdh13	0.748461	0.225049
Cdk2	0.0703893	0.715619
Cdkn1a	0.0143553	0.987273
Cdkn1c	0.0840643	0.569572
Cdkn2a	0.0143553	0.710765
Csf1	0.286881	0.258315
Cst6	-0.454032	0.04103
Ctnnb1	-0.234465	0.154473
Ctsd	-0.434403	0.250306
Egf	-0.888969	0.173899
Egfr	0.356144	0.231165
Erbb2	-0.286304	0.255676
Esr1	-0.736966	0.019766
Esr2	-1.05889	0.040456
Foxa1	2.6017	0.172795
Gata3	0.0426443	0.675821
Gli1	0.765535	0.4822
Grb7	0.0565835	0.778345
Gstp1	-0.556393	0.244424
Hic1	0.536053	0.016206
Id1	1.1375	0.115011
Igf1	0.214125	0.592619
Igf1r	0.367371	0.316439
Igfbp3	-0.234465	0.738661
Il6	1.52105	0.168504
Jun	-0.0740006	0.979766
Krt18	-0.304006	0.060588
Krt19	1.27501	0.010737
Krt5	2.30159	0.010444
Krt8	-0.304006	0.382282
Mapk1	-0.0144996	0.945142
Mapk3	-0.217591	0.138134
Mapk8	-0.0740006	0.500557
Mgmt	0.0565835	0.864246
Mki67	0.321928	0.298779
Mlh1	-0.104697	0.685925
Mmp2	0.464668	0.283511
Mmp9	-2.8365	0.34809
Muc1	-0.761213	0.18553
Myc	0.189034	0.627135
Nme1	-0.340075	0.140672
Notch1	0	0.920646
Nr3c1	0.0426443	0.730745
Pgr	1.03562	0.269315
Plau	0.275007	0.171479
Prdm2	0.201634	0.09138
Pten	0.226509	0.209324
Ptgs2	-0.473931	0.298477
Pycard	-0.454032	0.230741
Rarb	0.31034	0.347662
Rassf1	-0.0144996	0.865574
Rb1	-0.321928	0.120803
Serpine1	1.02857	0.017636
Sfn	-0.251539	0.529821
Sfrp1	0.632268	0.273059
Slc39a6	0.0976108	0.39866
Slit2	1.18903	0.246552
Snai2	1.22033	0.238305
Src	0.0840643	0.662244
Tff3	0.765535	0.284484
Tgfb1	-1.152	0.382451
Thbs1	0.411426	0.177168
Trp53	0.275007	0.223917
Trp73	1.7137	0.264961
Twist1	0.669027	0.26357
Vegfa	0.333424	0.541559
Xbp1	-0.577767	0.088007

## Sheet: Fig 4c
AEA (ng/g protein)
T-47D SCR	T-47D FAAH KO	T-47D RESCUE
21.51	38.97	33
59.02	103.133	67.0854
15.2486	30	19.9821
2-AG (ug/g protein)
T-47D SCR	T-47D FAAH KO	T-47D RESCUE
5.35	2.76	2.83
18.3487	7.0749	5.3058
6.2799	2.6775	3.5764

[truncated: 34 more sheets: Fig 4d, Fig 4e, Fig 4f, Fig 4g, Fig 5a, Fig 5b, Fig 5e, Fig 6c, Fig 6d, Fig 6e, Fig 7a (Blots), Fig 7b, Fig 7c, Fig 7e, Suppl Fig 1b, Suppl Fig 1c, Suppl Fig 1d, Suppl Fig 2c (PCR), Suppl Fig 2d, Suppl Fig 3b …]
